# Supplementary material for: Single nucleus transcriptomic analysis of rat nucleus accumbens reveals cell type-specific patterns of gene expression associated with volitional morphine intake
Source: Transl Psychiatry. 2022 Sep 8;12:374. doi: 10.1038/s41398-022-02135-1 (PMC9458645; doi:10.1038/s41398-022-02135-1)
Supplement: Supplementary file 2 — Supplemental Tables [file 41398_2022_2135_MOESM2_ESM.xlsx]

## Sheet: Table S1
Supplementary Table 1: Sample Identifications. Sample IDs for the Brown Norway rats used in the acute-administration and self-administration experiments.
Sample	Experiment	Treatment
A1	Acute-administration	Morphine
A2	Acute-administration	Saline
A3	Acute-administration	Morphine
A4	Acute-administration	Saline
A5	Acute-administration	Morphine
A6	Acute-administration	Saline
A7	Acute-administration	Morphine
A8	Acute-administration	Saline
A9	Acute-administration	Morphine
A10	Acute-administration	Saline
C1	Self-administration	Saline
C2	Self-administration	Morphine
C3	Self-administration	Saline
C4	Self-administration	Morphine
C5	Self-administration	Saline
C6	Self-administration	Morphine
C7	Self-administration	Saline
C8	Self-administration	Morphine
C9	Self-administration	Saline
C10	Self-administration	Morphine
C11	Self-administration	Saline
C12	Self-administration	Morphine

## Sheet: Table S2
Supplementary Table 2: Summary of sequencing output data
Sample	Experiment	Treatment	Number of Nuclei	Mean Reads per Nuclei	Median Genes per Nuclei	Number of Sequencing Reads	Median UMI per Nuclei
A1	Acute-administration	Morphine	12159	42475	2187	516458304	4107
A2	Acute-administration	Saline	12139	46644	2263	566222752	4394
A3	Acute-administration	Morphine	12143	43341	2229	526299474	4311
A4	Acute-administration	Saline	15796	30946	1895	488825666	3511
A5	Acute-administration	Morphine	16620	24177	1754	401835778	3046
A6	Acute-administration	Saline	15428	30506	2064	470650349	3867
A7	Acute-administration	Morphine	14167	34201	1920	484534657	3459
A8	Acute-administration	Saline	13938	35305	2135	492087117	3982
A9	Acute-administration	Morphine	12550	39674	2240	497909876	4250
A10	Acute-administration	Saline	14836	35279	1993	523407930	3751
C1	Self-administration	Saline	14226	35034	1774	498397593	3368
C2	Self-administration	Morphine	15169	33974	2052	515358379	3858
C3	Self-administration	Saline	13064	37937	1903	495615627	3469
C4	Self-administration	Morphine	14684	33955	2156	498599537	4073
C5	Self-administration	Saline	9575	54533	2211	522155777	4284
C6	Self-administration	Morphine	12298	45286	2406	556928639	4834
C7	Self-administration	Saline	10071	52636	2120	530099974	4044
C8	Self-administration	Morphine	10870	47807	2140	519672238	4109
C9	Self-administration	Saline	15375	33134	2011	509440349	3776
C10	Self-administration	Morphine	12692	41075	2015	521334115	3729
C11	Self-administration	Saline	12485	40069	2085	500271733	3997
C12	Self-administration	Morphine	13450	36520	1830	491195874	3208

## Sheet: Table S3
Supplementary Table 3: Summary of sequencing derived surrogates of RNA quality
Sample	Experiment	Treatment	Reads Mapped Confidently to Genome	Reads Mapped Confidently to Intergenic Regions	Reads Mapped Confidently to Exonic Regions	Reads Mapped Confidently to Transcriptome
A1	Acute-administration	Morphine	0.87	0.234	0.636	0.515
A2	Acute-administration	Saline	0.866	0.226	0.64	0.513
A3	Acute-administration	Morphine	0.872	0.225	0.647	0.523
A4	Acute-administration	Saline	0.868	0.235	0.632	0.498
A5	Acute-administration	Morphine	0.865	0.241	0.624	0.506
A6	Acute-administration	Saline	0.873	0.237	0.636	0.512
A7	Acute-administration	Morphine	0.864	0.238	0.626	0.473
A8	Acute-administration	Saline	0.863	0.254	0.609	0.464
A9	Acute-administration	Morphine	0.862	0.24	0.623	0.48
A10	Acute-administration	Saline	0.867	0.228	0.639	0.509
C1	Self-administration	Saline	0.867	0.227	0.641	0.515
C2	Self-administration	Morphine	0.866	0.262	0.604	0.461
C3	Self-administration	Saline	0.863	0.24	0.623	0.475
C4	Self-administration	Morphine	0.867	0.252	0.615	0.468
C5	Self-administration	Saline	0.87	0.234	0.637	0.509
C6	Self-administration	Morphine	0.876	0.244	0.632	0.508
C7	Self-administration	Saline	0.871	0.234	0.637	0.51
C8	Self-administration	Morphine	0.868	0.234	0.634	0.508
C9	Self-administration	Saline	0.875	0.238	0.638	0.519
C10	Self-administration	Morphine	0.869	0.232	0.637	0.517
C11	Self-administration	Saline	0.873	0.233	0.641	0.512
C12	Self-administration	Morphine	0.868	0.229	0.639	0.504

## Sheet: Table S4
Supplementary Table 4: Up and down regulated DEGs for the acute morphine group by cluster
Cluster #	Cluster ID	Gene	Ensembl ID	LogFC	q-value
2	D1R MSN-3	Rsrp1	ENSRNOG00000017309	-1.48632	0.00113185
2	D1R MSN-3	Gpr137c	ENSRNOG00000026328	1.43956	0.00113185
2	D1R MSN-3	Tmem65	ENSRNOG00000008934	1.17843	0.000291454
2	D1R MSN-3	Ptpro	ENSRNOG00000006231	1.09999	0.00113185
2	D1R MSN-3	Hsph1	ENSRNOG00000000902	1.03238	0.00674969
2	D1R MSN-3	Vps13a	ENSRNOG00000025539	0.933054	0.0160897
2	D1R MSN-3	AABR07032496.1	ENSRNOG00000057780	-0.931282	0.024413
2	D1R MSN-3	Dnaja1	ENSRNOG00000007029	0.928966	0.020592
2	D1R MSN-3	Slc8a3	ENSRNOG00000029871	0.900891	0.0135836
2	D1R MSN-3	Fnbp1l	ENSRNOG00000013798	0.895277	0.00218533
2	D1R MSN-3	Samd4a	ENSRNOG00000010489	0.848842	0.00121524
2	D1R MSN-3	Grb10	ENSRNOG00000004290	-0.814108	0.0185351
2	D1R MSN-3	AABR07027979.1	ENSRNOG00000053341	-0.75902	0.020592
2	D1R MSN-3	Itfg1	ENSRNOG00000015843	-0.749717	0.00764519
2	D1R MSN-3	Sel1l	ENSRNOG00000004464	0.656118	0.0423048
2	D1R MSN-3	Srsf11	ENSRNOG00000029592	-0.652776	0.0256975
2	D1R MSN-3	Atxn7l1	ENSRNOG00000010415	-0.648182	0.0185351
2	D1R MSN-3	Gng7	ENSRNOG00000019857	0.636571	0.00408358
2	D1R MSN-3	Stip1	ENSRNOG00000021164	0.578485	0.0423048
2	D1R MSN-3	Me3	ENSRNOG00000017311	-0.576043	0.0320242
2	D1R MSN-3	Gpbp1	ENSRNOG00000013002	0.566149	0.0423048
2	D1R MSN-3	Pspc1	ENSRNOG00000020782	-0.549209	0.044658
2	D1R MSN-3	Atp6v0a1	ENSRNOG00000036814	0.534099	0.0423048
2	D1R MSN-3	Acot7	ENSRNOG00000010580	0.495905	0.020592
2	D1R MSN-3	Rbm26	ENSRNOG00000009836	-0.490491	0.0430773
2	D1R MSN-3	Snta1	ENSRNOG00000016062	0.43322	0.0185351
2	D1R MSN-3	Cnksr2	ENSRNOG00000007014	-0.383043	0.0129029
2	D1R MSN-3	Dclk1	ENSRNOG00000032922	-0.330939	0.0233969
2	D1R MSN-3	Babam2	ENSRNOG00000004364	-0.21362	0.0233969
2	D1R MSN-3	Ercc6l2	ENSRNOG00000019175	-0.196685	0.00218533
2	D1R MSN-3	Mboat2	ENSRNOG00000061050	0.155966	0.00368844
3	D1R MSN-2	Rsrp1	ENSRNOG00000017309	-1.48102	0.000392491
3	D1R MSN-2	Ercc6l2	ENSRNOG00000019175	-1.3221	5.59731e-05
3	D1R MSN-2	Thada	ENSRNOG00000025899	-1.31789	4.40545e-05
3	D1R MSN-2	Gpr137c	ENSRNOG00000026328	1.17711	5.59731e-05
3	D1R MSN-2	Ptpro	ENSRNOG00000006231	1.13745	7.10009e-06
3	D1R MSN-2	Hspa5	ENSRNOG00000018294	1.10707	0.0167181
3	D1R MSN-2	Pdia3	ENSRNOG00000015018	1.09859	0.000243534
3	D1R MSN-2	Tmem65	ENSRNOG00000008934	1.05767	4.40545e-05
3	D1R MSN-2	Dnaja1	ENSRNOG00000007029	0.960984	0.00553053
3	D1R MSN-2	AABR07027979.1	ENSRNOG00000053341	-0.960068	0.0120457
3	D1R MSN-2	Hsp90ab1	ENSRNOG00000019834	0.951063	0.020737
3	D1R MSN-2	Hsph1	ENSRNOG00000000902	0.893622	0.00110421
3	D1R MSN-2	Sgsm1	ENSRNOG00000000708	0.876678	0.0254802
3	D1R MSN-2	Chka	ENSRNOG00000016791	-0.864108	0.000243534
3	D1R MSN-2	Arid5b	ENSRNOG00000000635	0.859706	0.000989982
3	D1R MSN-2	Arnt2	ENSRNOG00000013017	-0.854922	0.0198359
3	D1R MSN-2	Hsp90b1	ENSRNOG00000026963	0.846665	0.00031302
3	D1R MSN-2	Mboat2	ENSRNOG00000061050	0.840915	5.68839e-05
3	D1R MSN-2	Mcf2l	ENSRNOG00000028426	0.823794	0.000698439
3	D1R MSN-2	Atp2a2	ENSRNOG00000001285	0.819126	0.00523838
3	D1R MSN-2	Erc2	ENSRNOG00000015148	-0.81497	6.26365e-05
3	D1R MSN-2	Mrps6	ENSRNOG00000059381	0.805891	5.68839e-05
3	D1R MSN-2	Rbm3	ENSRNOG00000005387	-0.779894	0.0470738
3	D1R MSN-2	Canx	ENSRNOG00000003343	0.771057	0.000243534
3	D1R MSN-2	Chordc1	ENSRNOG00000026643	0.752301	0.000536911
3	D1R MSN-2	Me3	ENSRNOG00000017311	-0.730799	0.00290289
3	D1R MSN-2	Kitlg	ENSRNOG00000005386	0.726927	0.0151835
3	D1R MSN-2	Tfdp2	ENSRNOG00000011241	-0.714638	9.31659e-05
3	D1R MSN-2	Strada	ENSRNOG00000008637	-0.679501	0.00352405
3	D1R MSN-2	Pspc1	ENSRNOG00000020782	-0.666178	0.00933345
3	D1R MSN-2	Stx1b	ENSRNOG00000019193	-0.659236	0.00221213
3	D1R MSN-2	Itfg1	ENSRNOG00000015843	-0.644513	0.00343917
3	D1R MSN-2	Pdzd2	ENSRNOG00000013140	-0.641489	0.00494006
3	D1R MSN-2	Samd4a	ENSRNOG00000010489	0.629904	5.59731e-05
3	D1R MSN-2	Atf7	ENSRNOG00000015269	-0.628016	0.00203374
3	D1R MSN-2	Slc8a3	ENSRNOG00000029871	0.625976	0.0198359
3	D1R MSN-2	Micu3	ENSRNOG00000012767	-0.624183	0.0424744
3	D1R MSN-2	Ero1b	ENSRNOG00000002609	0.623886	0.00523838
3	D1R MSN-2	Zmynd8	ENSRNOG00000019154	-0.619381	0.0496576
3	D1R MSN-2	Trim9	ENSRNOG00000007031	0.604743	0.0180584
3	D1R MSN-2	Fxr1	ENSRNOG00000051480	0.600883	0.00176515
3	D1R MSN-2	Rnls	ENSRNOG00000020705	-0.584041	0.0177651
3	D1R MSN-2	Naa16	ENSRNOG00000045863	0.570595	0.0021642
3	D1R MSN-2	Nt5c2	ENSRNOG00000020179	-0.570326	0.0111006
3	D1R MSN-2	Hectd2	ENSRNOG00000056753	0.567915	0.0121679
3	D1R MSN-2	Ext1	ENSRNOG00000024886	0.559242	0.00221213
3	D1R MSN-2	St13	ENSRNOG00000019070	0.558693	0.00327449
3	D1R MSN-2	Plcxd3	ENSRNOG00000014550	0.555952	0.0483284
3	D1R MSN-2	Mpdz	ENSRNOG00000007894	0.554356	0.000965408
3	D1R MSN-2	Usp54	ENSRNOG00000027012	-0.544459	0.0424744
3	D1R MSN-2	Zc3h6	ENSRNOG00000026277	-0.543553	0.00775902
3	D1R MSN-2	Ust	ENSRNOG00000016381	0.543105	0.0159353
3	D1R MSN-2	Thrb	ENSRNOG00000006649	0.535104	0.009417
3	D1R MSN-2	Maml2	ENSRNOG00000005879	0.532885	0.0349726
3	D1R MSN-2	Dph6	ENSRNOG00000037356	-0.530383	0.0194176
3	D1R MSN-2	Stip1	ENSRNOG00000021164	0.528483	0.0003414
3	D1R MSN-2	Tbc1d4	ENSRNOG00000009431	0.526917	0.0398782
3	D1R MSN-2	Shc3	ENSRNOG00000014366	0.526646	0.0282892
3	D1R MSN-2	Kif5a	ENSRNOG00000005299	0.520908	0.0337374
3	D1R MSN-2	Etfa	ENSRNOG00000015233	-0.518614	0.000666253
3	D1R MSN-2	Gtdc1	ENSRNOG00000031038	-0.5182	0.0180584
3	D1R MSN-2	Copg2	ENSRNOG00000011014	-0.517399	0.00775902
3	D1R MSN-2	Myef2	ENSRNOG00000005258	-0.513189	0.0360672
3	D1R MSN-2	Mpped2	ENSRNOG00000004863	-0.512035	0.00775902
3	D1R MSN-2	Entpd3	ENSRNOG00000018982	0.510241	0.0198359
3	D1R MSN-2	Plxnc1	ENSRNOG00000007970	0.504457	0.0341244
3	D1R MSN-2	Babam2	ENSRNOG00000004364	-0.496504	0.00200717
3	D1R MSN-2	Clvs1	ENSRNOG00000006919	0.495454	0.000243534
3	D1R MSN-2	Snx24	ENSRNOG00000017488	-0.493266	0.0108282
3	D1R MSN-2	Vps13a	ENSRNOG00000025539	0.492358	0.00604381
3	D1R MSN-2	Man1a1	ENSRNOG00000000800	0.490568	0.0438861
3	D1R MSN-2	Klhdc10	ENSRNOG00000010267	-0.486499	0.0459285
3	D1R MSN-2	Rnf149	ENSRNOG00000013946	0.48456	0.00494006
3	D1R MSN-2	Styxl1	ENSRNOG00000023366	-0.480356	0.0424744
3	D1R MSN-2	Nmt2	ENSRNOG00000026248	0.478678	0.014333
3	D1R MSN-2	Hs3st5	ENSRNOG00000000605	0.473655	0.00933345
3	D1R MSN-2	Sel1l	ENSRNOG00000004464	0.471106	5.68839e-05
3	D1R MSN-2	AABR07021812.1	ENSRNOG00000061764	0.458984	0.00343917
3	D1R MSN-2	Swt1	ENSRNOG00000032258	0.454701	0.0149411
3	D1R MSN-2	Cdh10	ENSRNOG00000009771	0.454206	0.0245124
3	D1R MSN-2	Tle1	ENSRNOG00000005882	0.453476	0.0142868
3	D1R MSN-2	Fndc3a	ENSRNOG00000014478	0.449449	0.0223669
3	D1R MSN-2	Map2k6	ENSRNOG00000004437	-0.443101	0.00933345
3	D1R MSN-2	Gng7	ENSRNOG00000019857	0.442245	0.0483284
3	D1R MSN-2	Luc7l2	ENSRNOG00000006001	-0.440281	0.00221213
3	D1R MSN-2	Sgip1	ENSRNOG00000006357	0.439449	0.000993718
3	D1R MSN-2	Kcnc3	ENSRNOG00000019959	0.426287	0.0225041
3	D1R MSN-2	AABR07059679.1	ENSRNOG00000051264	0.426124	0.0169078
3	D1R MSN-2	Itgb8	ENSRNOG00000006569	0.423607	0.0124574
3	D1R MSN-2	Mmp16	ENSRNOG00000005708	0.423114	0.0384764
3	D1R MSN-2	Cyld	ENSRNOG00000014048	0.421591	0.00367004
3	D1R MSN-2	Gripap1	ENSRNOG00000009071	0.420203	0.00494006
3	D1R MSN-2	Art3	ENSRNOG00000002256	0.418646	0.00457907
3	D1R MSN-2	Atrx.1	ENSRNOG00000046897	0.417325	0.0385802
3	D1R MSN-2	Kif5c	ENSRNOG00000004680	0.414871	0.00203374
3	D1R MSN-2	Fbxo34	ENSRNOG00000011704	0.410039	0.0198359
3	D1R MSN-2	Abcf1	ENSRNOG00000000799	0.409677	0.00793522
3	D1R MSN-2	Stmn2	ENSRNOG00000011705	0.404118	0.0459285
3	D1R MSN-2	Phkg2	ENSRNOG00000018725	0.402056	0.0494811
3	D1R MSN-2	RGD1563680	ENSRNOG00000004571	0.39825	0.0384764
3	D1R MSN-2	Septin11	ENSRNOG00000002182	0.390613	0.00896275
3	D1R MSN-2	Ipo11	ENSRNOG00000039717	-0.388036	0.0186499
3	D1R MSN-2	Pten	ENSRNOG00000020723	0.385198	0.0220357
3	D1R MSN-2	Acot7	ENSRNOG00000010580	0.38094	0.0281484
3	D1R MSN-2	S100pbp	ENSRNOG00000007099	-0.376637	0.0233765
3	D1R MSN-2	Slc12a6	ENSRNOG00000005196	0.376445	0.0233765
3	D1R MSN-2	Pgap1	ENSRNOG00000013388	0.372194	0.0294979
3	D1R MSN-2	Stxbp5	ENSRNOG00000013351	0.371235	0.0415785
3	D1R MSN-2	Pacsin2	ENSRNOG00000009756	0.370741	0.0220357
3	D1R MSN-2	Fez1	ENSRNOG00000006075	0.370666	0.0438861
3	D1R MSN-2	Plppr5	ENSRNOG00000016878	0.370581	0.0379102
3	D1R MSN-2	Hspa4	ENSRNOG00000016596	0.367134	0.000989982
3	D1R MSN-2	Herc3	ENSRNOG00000007304	0.365973	0.00889797
3	D1R MSN-2	Tnrc18	ENSRNOG00000024482	0.364511	0.0180584
3	D1R MSN-2	Tubgcp5	ENSRNOG00000011480	-0.363585	0.0384764
3	D1R MSN-2	Cap2	ENSRNOG00000043350	0.363362	0.0021642
3	D1R MSN-2	Spg11	ENSRNOG00000021954	-0.362902	0.0423263
3	D1R MSN-2	Lrif1	ENSRNOG00000017784	-0.36269	0.0424744
3	D1R MSN-2	Faim2	ENSRNOG00000053258	0.354568	0.0445875
3	D1R MSN-2	Odf2	ENSRNOG00000014584	-0.352773	0.0494817
3	D1R MSN-2	Itsn2	ENSRNOG00000046741	0.351808	0.0188809
3	D1R MSN-2	Rabgap1	ENSRNOG00000009402	-0.351095	0.0130416
3	D1R MSN-2	Adnp	ENSRNOG00000010975	0.345278	0.00618641
3	D1R MSN-2	LOC100362814	ENSRNOG00000011132	0.34314	0.00327449
3	D1R MSN-2	Dmtn	ENSRNOG00000012273	0.340785	0.0106626
3	D1R MSN-2	Cnksr2	ENSRNOG00000007014	-0.338262	0.00456118
3	D1R MSN-2	Cacna1a	ENSRNOG00000052707	0.337282	0.0323824
3	D1R MSN-2	Septin8	ENSRNOG00000007462	0.336068	0.00157115
3	D1R MSN-2	Tsc22d1	ENSRNOG00000001030	0.332418	0.0424744
3	D1R MSN-2	Nlk	ENSRNOG00000008704	0.330447	0.0299125
3	D1R MSN-2	Zmym4	ENSRNOG00000012397	0.327721	0.0470637
3	D1R MSN-2	Son	ENSRNOG00000002021	-0.327253	0.0281484
3	D1R MSN-2	Rps6ka5	ENSRNOG00000004362	-0.321723	0.0175472
3	D1R MSN-2	Zdhhc14	ENSRNOG00000029049	0.319892	0.036179
3	D1R MSN-2	Ap3d1	ENSRNOG00000018977	0.319206	0.0384764
3	D1R MSN-2	Cacnb2	ENSRNOG00000018378	-0.314128	0.000236349
3	D1R MSN-2	Trim35	ENSRNOG00000009449	0.31003	0.00362059
3	D1R MSN-2	Chd2	ENSRNOG00000012716	0.306981	0.013752
3	D1R MSN-2	Papola	ENSRNOG00000004827	0.304666	0.0323824
3	D1R MSN-2	Shisa7	ENSRNOG00000016877	0.301549	0.0494817
3	D1R MSN-2	Meaf6	ENSRNOG00000009309	0.301533	0.0103459
3	D1R MSN-2	Aak1	ENSRNOG00000018317	0.300453	0.00494006
3	D1R MSN-2	Xkr6	ENSRNOG00000011634	0.299804	0.00613404
3	D1R MSN-2	Usp33	ENSRNOG00000011294	0.299404	0.0337374
3	D1R MSN-2	AABR07054400.1	ENSRNOG00000019992	0.296367	0.0408465
3	D1R MSN-2	Dgkh	ENSRNOG00000010065	0.294187	0.0438861
3	D1R MSN-2	Hspa4l	ENSRNOG00000010819	0.292091	0.0390421
3	D1R MSN-2	Rab5c	ENSRNOG00000018568	0.291218	0.0349726
3	D1R MSN-2	Akap17b	ENSRNOG00000009746	0.285934	0.040777
3	D1R MSN-2	Ints3	ENSRNOG00000015153	0.285433	0.0175472
3	D1R MSN-2	Nbr1	ENSRNOG00000020730	0.284833	0.0111006
3	D1R MSN-2	Syt9	ENSRNOG00000019613	0.284141	0.0494817
3	D1R MSN-2	Cnnm1	ENSRNOG00000016302	0.28294	0.0225321
3	D1R MSN-2	Crebbp	ENSRNOG00000005330	0.281397	0.00832682
3	D1R MSN-2	Tiprl	ENSRNOG00000003048	0.280684	0.0220357
3	D1R MSN-2	Dmtf1	ENSRNOG00000005908	0.280297	0.0211903
3	D1R MSN-2	Pigl	ENSRNOG00000003070	0.277908	0.0233765
3	D1R MSN-2	AABR07021704.1	ENSRNOG00000058096	0.270184	0.0373678
3	D1R MSN-2	Lman2l	ENSRNOG00000015699	0.264777	0.0115764
3	D1R MSN-2	Rbm14	ENSRNOG00000045568	0.264551	0.0265023
3	D1R MSN-2	Clip1	ENSRNOG00000001247	0.259679	0.0225321
3	D1R MSN-2	Fam126b	ENSRNOG00000025079	0.253864	0.0224848
3	D1R MSN-2	Mtmr1	ENSRNOG00000002697	-0.253157	0.0257182
3	D1R MSN-2	Zmym5	ENSRNOG00000029220	0.250725	0.023427
3	D1R MSN-2	Asap1	ENSRNOG00000058733	0.246403	0.00496127
3	D1R MSN-2	Erc1	ENSRNOG00000009264	0.246169	0.00851824
3	D1R MSN-2	Ppp3cc	ENSRNOG00000009745	0.245528	0.00832682
3	D1R MSN-2	Ube2b	ENSRNOG00000059348	0.245348	0.0451724
3	D1R MSN-2	Fsd1l	ENSRNOG00000059876	0.24496	0.0384764
3	D1R MSN-2	R3hdm2	ENSRNOG00000007801	-0.242701	0.0423263
3	D1R MSN-2	Dcun1d4	ENSRNOG00000002152	0.24065	0.014333
3	D1R MSN-2	Slc6a17	ENSRNOG00000050090	0.239665	0.00440867
3	D1R MSN-2	Csnk2a1	ENSRNOG00000005276	0.239444	0.0153389
3	D1R MSN-2	Osbpl8	ENSRNOG00000026962	0.234724	0.04293
3	D1R MSN-2	Cisd1	ENSRNOG00000000610	0.229192	0.00933345
3	D1R MSN-2	Fktn	ENSRNOG00000028129	-0.218889	0.0281484
3	D1R MSN-2	AABR07019403.1	ENSRNOG00000058057	0.212639	0.0398782
3	D1R MSN-2	Snx14	ENSRNOG00000011348	0.211347	0.0438861
3	D1R MSN-2	Arntl	ENSRNOG00000014448	0.209939	0.0360672
3	D1R MSN-2	Stim2	ENSRNOG00000002956	0.200557	0.0424744
3	D1R MSN-2	Ptges3	ENSRNOG00000002642	0.198011	0.0415785
3	D1R MSN-2	Epn2	ENSRNOG00000060550	0.194362	0.0257182
3	D1R MSN-2	Pank2	ENSRNOG00000025286	0.193009	0.0169078
3	D1R MSN-2	Atp6v0a2	ENSRNOG00000052704	0.192104	0.0424744
3	D1R MSN-2	Arhgap18	ENSRNOG00000011245	0.18913	0.0385802
3	D1R MSN-2	Ints9	ENSRNOG00000013459	-0.187483	0.0470637
3	D1R MSN-2	Sorcs1	ENSRNOG00000011313	-0.18001	0.0431633
3	D1R MSN-2	Smarca2	ENSRNOG00000011931	0.175238	0.0424744
3	D1R MSN-2	Gxylt1	ENSRNOG00000005234	0.172596	0.0262905
3	D1R MSN-2	Ppip5k1	ENSRNOG00000014436	0.160731	0.0483284
3	D1R MSN-2	Scn2a	ENSRNOG00000005018	0.140443	0.0470637
4	D1R MSN-1	Hs3st5	ENSRNOG00000000605	2.59458	0.0266296
4	D1R MSN-1	Snx24	ENSRNOG00000017488	-2.10242	0.0266296
4	D1R MSN-1	Pdia3	ENSRNOG00000015018	2.02625	0.0266296
4	D1R MSN-1	Srgap3	ENSRNOG00000006509	-1.87659	0.0395165
4	D1R MSN-1	Osbpl3	ENSRNOG00000010011	1.80632	0.0378569
4	D1R MSN-1	Ptpro	ENSRNOG00000006231	1.80618	0.0395165
4	D1R MSN-1	Unc13c	ENSRNOG00000056612	-1.76094	0.0283391
4	D1R MSN-1	Pde1c	ENSRNOG00000012337	-1.7306	0.0266296
4	D1R MSN-1	Cnnm1	ENSRNOG00000016302	1.68184	0.0167266
4	D1R MSN-1	Me3	ENSRNOG00000017311	-1.6791	0.0266296
4	D1R MSN-1	Adam23	ENSRNOG00000012424	-1.5264	0.0378569
4	D1R MSN-1	Slc35f3	ENSRNOG00000049456	-1.43615	0.0395165
4	D1R MSN-1	AABR07040412.1	ENSRNOG00000057826	-1.39976	0.0283391
4	D1R MSN-1	Elmo1	ENSRNOG00000059705	1.32601	0.0326256
4	D1R MSN-1	Erc2	ENSRNOG00000015148	-1.32158	0.0266296
4	D1R MSN-1	Reps2	ENSRNOG00000061508	-1.22478	0.0395165
4	D1R MSN-1	Sorbs1	ENSRNOG00000015658	1.20753	0.00381645
4	D1R MSN-1	Rgs9	ENSRNOG00000003800	1.13189	0.0266296
4	D1R MSN-1	Grm1	ENSRNOG00000014290	1.10914	0.0266296
4	D1R MSN-1	Ntrk2	ENSRNOG00000018839	1.08548	0.00756139
4	D1R MSN-1	Zbtb20	ENSRNOG00000056716	-1.07122	0.0266296
4	D1R MSN-1	Med12l	ENSRNOG00000010680	-1.06011	0.0395165
4	D1R MSN-1	Cacnb2	ENSRNOG00000018378	-1.04338	0.00381645
4	D1R MSN-1	AABR07060620.1	ENSRNOG00000052491	-1.04273	0.0378569
4	D1R MSN-1	Nmnat2	ENSRNOG00000027697	1.02862	0.0410042
4	D1R MSN-1	Chsy3	ENSRNOG00000050152	0.990667	0.0266296
4	D1R MSN-1	Ephb1	ENSRNOG00000007865	0.900206	0.0378569
4	D1R MSN-1	Dmxl1	ENSRNOG00000024671	0.868857	0.0266296
4	D1R MSN-1	Rnls	ENSRNOG00000020705	-0.755018	0.0496448
4	D1R MSN-1	Osbpl8	ENSRNOG00000026962	0.74522	0.0326256
4	D1R MSN-1	Sez6	ENSRNOG00000009350	-0.666231	0.0496448
4	D1R MSN-1	Bcl11a	ENSRNOG00000007049	-0.537273	0.0378569
4	D1R MSN-1	Phf21a	ENSRNOG00000006063	-0.404262	0.0266296
4	D1R MSN-1	Nebl	ENSRNOG00000049452	0.3217	0.0426877
4	D1R MSN-1	Rab27b	ENSRNOG00000012176	-0.188164	0.0266296
5	MSN-3	Ercc6l2	ENSRNOG00000019175	-1.75756	0.00541864
5	MSN-3	Ptpro	ENSRNOG00000006231	1.36935	0.0434797
5	MSN-3	Pdia3	ENSRNOG00000015018	1.35416	0.00541864
5	MSN-3	Rsrp1	ENSRNOG00000017309	-1.2665	0.00541864
5	MSN-3	Arid5b	ENSRNOG00000000635	1.25198	0.0212768
5	MSN-3	Hsp90b1	ENSRNOG00000026963	1.19071	0.00541864
5	MSN-3	Gpr137c	ENSRNOG00000026328	1.13234	0.00674248
5	MSN-3	Tmem65	ENSRNOG00000008934	1.05176	0.0265859
5	MSN-3	Rbm3	ENSRNOG00000005387	-1.02789	0.00541864
5	MSN-3	Hsp90ab1	ENSRNOG00000019834	0.970145	0.0329491
5	MSN-3	Canx	ENSRNOG00000003343	0.966169	0.0329491
5	MSN-3	Ero1b	ENSRNOG00000002609	0.925996	0.0212768
5	MSN-3	AABR07059679.1	ENSRNOG00000051264	0.856251	0.0434797
5	MSN-3	Hsph1	ENSRNOG00000000902	0.823742	0.0410874
5	MSN-3	Pdzd2	ENSRNOG00000013140	-0.67674	0.0276319
5	MSN-3	Entpd3	ENSRNOG00000018982	0.610569	0.0270524
5	MSN-3	Top1	ENSRNOG00000047611	0.601141	0.0419717
5	MSN-3	Clvs1	ENSRNOG00000006919	0.426975	0.0329491
5	MSN-3	Chchd6	ENSRNOG00000060248	-0.235395	0.0257086
5	MSN-3	AABR07021812.1	ENSRNOG00000061764	0.172197	0.0419717
5	MSN-3	Sbno1	ENSRNOG00000001064	-0.150016	0.0434797
6	D2R MSN-4	Rsrp1	ENSRNOG00000017309	-1.55799	0.0108044
6	D2R MSN-4	Pdia3	ENSRNOG00000015018	1.26162	0.044015
6	D2R MSN-4	Dnaja1	ENSRNOG00000007029	1.15118	0.0108044
6	D2R MSN-4	Ero1b	ENSRNOG00000002609	0.882748	0.0108044
6	D2R MSN-4	Me3	ENSRNOG00000017311	-0.871212	0.037514
6	D2R MSN-4	Canx	ENSRNOG00000003343	0.190338	0.037514
6	D2R MSN-4	Grb10	ENSRNOG00000004290	-0.164986	0.0139635
7	D2R MSN-3	Rsrp1	ENSRNOG00000017309	-1.43524	0.00023997
7	D2R MSN-3	Pdia3	ENSRNOG00000015018	1.40717	0.000122063
7	D2R MSN-3	Thada	ENSRNOG00000025899	-1.40248	2.11228e-05
7	D2R MSN-3	Hspa5	ENSRNOG00000018294	1.24312	0.00117778
7	D2R MSN-3	Ercc6l2	ENSRNOG00000019175	-1.23523	4.34517e-05
7	D2R MSN-3	Gpr137c	ENSRNOG00000026328	1.0811	7.06627e-06
7	D2R MSN-3	AABR07027979.1	ENSRNOG00000053341	-1.02229	0.00491907
7	D2R MSN-3	Ptpro	ENSRNOG00000006231	0.99134	4.34517e-05
7	D2R MSN-3	Me3	ENSRNOG00000017311	-0.961295	4.34517e-05
7	D2R MSN-3	Tmem65	ENSRNOG00000008934	0.960682	1.57344e-06
7	D2R MSN-3	Hsp90b1	ENSRNOG00000026963	0.957461	0.000265016
7	D2R MSN-3	Dnaja1	ENSRNOG00000007029	0.94713	0.008607
7	D2R MSN-3	Mcf2l	ENSRNOG00000028426	0.93635	0.00104847
7	D2R MSN-3	Arnt2	ENSRNOG00000013017	-0.922256	0.00815826
7	D2R MSN-3	Hsph1	ENSRNOG00000000902	0.861102	0.00856207
7	D2R MSN-3	Hsp90ab1	ENSRNOG00000019834	0.851788	0.0221175
7	D2R MSN-3	Atf7	ENSRNOG00000015269	-0.757087	0.00368453
7	D2R MSN-3	Atp2a2	ENSRNOG00000001285	0.753687	0.0187473
7	D2R MSN-3	Canx	ENSRNOG00000003343	0.750689	0.000496775
7	D2R MSN-3	Tial1	ENSRNOG00000020271	-0.747446	0.0284757
7	D2R MSN-3	Pdzd2	ENSRNOG00000013140	-0.741207	0.00246861
7	D2R MSN-3	Erc2	ENSRNOG00000015148	-0.727888	0.00220153
7	D2R MSN-3	Mrps6	ENSRNOG00000059381	0.720145	6.40362e-05
7	D2R MSN-3	Dph6	ENSRNOG00000037356	-0.704449	0.00491907
7	D2R MSN-3	Stx1b	ENSRNOG00000019193	-0.684696	0.0192217
7	D2R MSN-3	Ero1b	ENSRNOG00000002609	0.679632	0.000265016
7	D2R MSN-3	Nnat	ENSRNOG00000024923	0.668536	0.0330319
7	D2R MSN-3	Eml6	ENSRNOG00000037462	0.664922	0.00180056
7	D2R MSN-3	Tfdp2	ENSRNOG00000011241	-0.643563	0.000341789
7	D2R MSN-3	Hs3st5	ENSRNOG00000000605	0.640078	0.00955785
7	D2R MSN-3	Eml5	ENSRNOG00000004207	0.625244	0.00175438
7	D2R MSN-3	Camk4	ENSRNOG00000020478	-0.616171	0.0183076
7	D2R MSN-3	Arid5b	ENSRNOG00000000635	0.610434	0.0174152
7	D2R MSN-3	Tut4	ENSRNOG00000052062	-0.609997	0.0292635
7	D2R MSN-3	Tmem164	ENSRNOG00000012787	-0.598563	0.0291947
7	D2R MSN-3	Tnrc18	ENSRNOG00000024482	0.597364	0.00815826
7	D2R MSN-3	Adcy9	ENSRNOG00000049768	-0.594198	0.00537011
7	D2R MSN-3	Hfm1	ENSRNOG00000023299	-0.589531	0.0381384
7	D2R MSN-3	Entpd3	ENSRNOG00000018982	0.586085	0.00815826
7	D2R MSN-3	Gpbp1	ENSRNOG00000013002	0.569494	0.00712697
7	D2R MSN-3	Fxr1	ENSRNOG00000051480	0.568413	0.000180395
7	D2R MSN-3	St13	ENSRNOG00000019070	0.566622	0.000943104
7	D2R MSN-3	Itfg1	ENSRNOG00000015843	-0.565099	0.00328875
7	D2R MSN-3	Sgip1	ENSRNOG00000006357	0.561983	0.000180395
7	D2R MSN-3	Sec14l1	ENSRNOG00000002722	-0.55707	0.0223844
7	D2R MSN-3	Etfa	ENSRNOG00000015233	-0.550044	0.00921602
7	D2R MSN-3	Kitlg	ENSRNOG00000005386	0.538345	0.0447575
7	D2R MSN-3	Itgav	ENSRNOG00000004912	0.53518	0.0330356
7	D2R MSN-3	Nmt2	ENSRNOG00000026248	0.532984	0.0270551
7	D2R MSN-3	Flrt2	ENSRNOG00000003732	0.522287	0.0136832
7	D2R MSN-3	Pspc1	ENSRNOG00000020782	-0.516513	0.00769454
7	D2R MSN-3	Spata13	ENSRNOG00000013707	-0.513402	0.0326271
7	D2R MSN-3	Kcnc3	ENSRNOG00000019959	0.512023	0.00104847
7	D2R MSN-3	Slc12a6	ENSRNOG00000005196	0.504134	0.0167347
7	D2R MSN-3	Naa16	ENSRNOG00000045863	0.502504	0.00175438
7	D2R MSN-3	Rnls	ENSRNOG00000020705	-0.49991	0.00620099
7	D2R MSN-3	Styxl1	ENSRNOG00000023366	-0.496868	0.0411289
7	D2R MSN-3	Lrfn5	ENSRNOG00000005550	0.47943	0.00815826
7	D2R MSN-3	Lekr1	ENSRNOG00000031247	-0.474871	0.0190636
7	D2R MSN-3	Rnpc3	ENSRNOG00000017310	-0.474523	0.0479604
7	D2R MSN-3	Cabp1	ENSRNOG00000001173	0.470981	0.0248671
7	D2R MSN-3	Hspa4	ENSRNOG00000016596	0.46065	0.0284757
7	D2R MSN-3	Sil1	ENSRNOG00000019826	-0.458365	0.0208235
7	D2R MSN-3	Ppip5k1	ENSRNOG00000014436	0.457871	0.00158461
7	D2R MSN-3	Gpcpd1	ENSRNOG00000053201	-0.455369	0.00885167
7	D2R MSN-3	Foxn3	ENSRNOG00000004709	0.45359	0.0284757
7	D2R MSN-3	Bbx	ENSRNOG00000001971	0.451122	0.0183244
7	D2R MSN-3	Rsbn1	ENSRNOG00000019671	0.448706	0.0372672
7	D2R MSN-3	Pacsin2	ENSRNOG00000009756	0.447733	0.0403102
7	D2R MSN-3	Sipa1l1	ENSRNOG00000007646	-0.446552	0.0326402
7	D2R MSN-3	Stxbp6	ENSRNOG00000004198	0.420083	0.0367073
7	D2R MSN-3	Nlk	ENSRNOG00000008704	0.41642	0.00179246
7	D2R MSN-3	Focad	ENSRNOG00000024402	-0.414903	0.0409562
7	D2R MSN-3	Babam2	ENSRNOG00000004364	-0.413647	0.00175438
7	D2R MSN-3	Top1	ENSRNOG00000047611	0.405249	0.00921602
7	D2R MSN-3	Ppp1cc	ENSRNOG00000001269	-0.402758	0.0165854
7	D2R MSN-3	Fbxo34	ENSRNOG00000011704	0.401799	0.0214101
7	D2R MSN-3	Abcf1	ENSRNOG00000000799	0.39683	0.0161847
7	D2R MSN-3	Snx14	ENSRNOG00000011348	0.390646	0.00177957
7	D2R MSN-3	Papola	ENSRNOG00000004827	0.386898	0.0044694
7	D2R MSN-3	Ints3	ENSRNOG00000015153	0.386157	0.00347436
7	D2R MSN-3	Adam23	ENSRNOG00000012424	-0.382995	0.0363831
7	D2R MSN-3	Clvs1	ENSRNOG00000006919	0.380668	0.00815826
7	D2R MSN-3	Rgl1	ENSRNOG00000002347	0.378726	0.0234949
7	D2R MSN-3	Fbxo8	ENSRNOG00000010502	-0.377308	0.0161847
7	D2R MSN-3	Klhdc10	ENSRNOG00000010267	-0.373854	0.0124885
7	D2R MSN-3	Cald1	ENSRNOG00000010233	0.371489	0.0250031
7	D2R MSN-3	Prpf18	ENSRNOG00000018396	0.369132	0.0346968
7	D2R MSN-3	Epb41	ENSRNOG00000010037	0.364861	0.0409717
7	D2R MSN-3	Add2	ENSRNOG00000015903	0.360429	0.0393723
7	D2R MSN-3	Ascc3	ENSRNOG00000037604	0.3569	0.026434
7	D2R MSN-3	Luc7l2	ENSRNOG00000006001	-0.356531	0.00173503
7	D2R MSN-3	Brk1	ENSRNOG00000010184	0.354245	0.0173557
7	D2R MSN-3	Kcnk2	ENSRNOG00000002653	-0.348435	0.0124885
7	D2R MSN-3	Rb1	ENSRNOG00000016029	0.346637	0.046731
7	D2R MSN-3	Orc3	ENSRNOG00000008314	-0.344415	0.0333309
7	D2R MSN-3	Aak1	ENSRNOG00000018317	0.339862	0.0176109
7	D2R MSN-3	Gripap1	ENSRNOG00000009071	0.338522	0.0276745
7	D2R MSN-3	Hdac4	ENSRNOG00000020372	0.332364	0.0137353
7	D2R MSN-3	AABR07026291.1	ENSRNOG00000014275	0.332032	0.0194915
7	D2R MSN-3	RGD1563680	ENSRNOG00000004571	0.331317	0.031182
7	D2R MSN-3	Washc3	ENSRNOG00000005102	-0.33081	0.00921602
7	D2R MSN-3	Zmym5	ENSRNOG00000029220	0.329653	0.0273518
7	D2R MSN-3	Kif5c	ENSRNOG00000004680	0.32881	0.0221175
7	D2R MSN-3	Crebbp	ENSRNOG00000005330	0.328748	0.00175438
7	D2R MSN-3	Rnf149	ENSRNOG00000013946	0.32797	0.021059
7	D2R MSN-3	Nsd3	ENSRNOG00000015621	0.325963	0.0429703
7	D2R MSN-3	Cacnb2	ENSRNOG00000018378	-0.325408	0.000265016
7	D2R MSN-3	P4ha1	ENSRNOG00000050655	0.324845	0.008607
7	D2R MSN-3	Stim2	ENSRNOG00000002956	0.32442	0.0190884
7	D2R MSN-3	Metap2	ENSRNOG00000021881	0.322347	0.0173557
7	D2R MSN-3	Xkr6	ENSRNOG00000011634	0.3188	0.0175859
7	D2R MSN-3	Son	ENSRNOG00000002021	-0.317835	0.0126406
7	D2R MSN-3	Ncam1	ENSRNOG00000031890	0.305362	0.0333703
7	D2R MSN-3	Usp47	ENSRNOG00000026754	0.298454	0.0180177
7	D2R MSN-3	Slco3a1	ENSRNOG00000032798	0.293396	0.0223844
7	D2R MSN-3	Rab5c	ENSRNOG00000018568	0.293287	0.0214101
7	D2R MSN-3	Lman2l	ENSRNOG00000015699	0.288246	0.0488863
7	D2R MSN-3	Nalcn	ENSRNOG00000004752	-0.287699	0.0297768
7	D2R MSN-3	Rabgap1l	ENSRNOG00000002736	-0.276919	0.0246253
7	D2R MSN-3	Herc3	ENSRNOG00000007304	0.275707	0.00815826
7	D2R MSN-3	Cnksr2	ENSRNOG00000007014	-0.270411	0.0483802
7	D2R MSN-3	Itsn2	ENSRNOG00000046741	0.269245	0.0190333
7	D2R MSN-3	Pan3	ENSRNOG00000000942	0.267483	0.0250031
7	D2R MSN-3	Stk32c	ENSRNOG00000006962	0.262957	0.0367187
7	D2R MSN-3	Txlng	ENSRNOG00000004971	0.262827	0.0432737
7	D2R MSN-3	Prim1	ENSRNOG00000031993	0.260739	0.0449306
7	D2R MSN-3	Fdps	ENSRNOG00000043377	0.257622	0.0431184
7	D2R MSN-3	Dcun1d4	ENSRNOG00000002152	0.257192	0.0369629
7	D2R MSN-3	Neo1	ENSRNOG00000006490	-0.253404	0.0381384
7	D2R MSN-3	AABR07027306.1	ENSRNOG00000014264	0.245024	0.0190636
7	D2R MSN-3	Cdc42bpa	ENSRNOG00000002841	0.242466	0.0183076
7	D2R MSN-3	Ap3s1	ENSRNOG00000003829	0.219308	0.0208235
7	D2R MSN-3	Nol10	ENSRNOG00000005344	-0.212133	0.035569
7	D2R MSN-3	Tanc2	ENSRNOG00000052840	0.195721	0.0151298
7	D2R MSN-3	Vps13a	ENSRNOG00000025539	0.180802	0.0192217
7	D2R MSN-3	Chka	ENSRNOG00000016791	-0.16795	0.00935967
7	D2R MSN-3	Mboat2	ENSRNOG00000061050	0.163565	0.0124885
7	D2R MSN-3	Rabgap1	ENSRNOG00000009402	-0.161458	0.0130713
7	D2R MSN-3	Lrrc1	ENSRNOG00000005970	0.158075	0.0409528
8	D2R MSN-2	AABR07032496.1	ENSRNOG00000057780	-1.81217	0.0191589
8	D2R MSN-2	Bcl2	ENSRNOG00000002791	-1.68583	0.0191589
8	D2R MSN-2	Rab27b	ENSRNOG00000012176	-1.51258	0.0191589
8	D2R MSN-2	Rsrp1	ENSRNOG00000017309	-1.17519	0.0367202
8	D2R MSN-2	Mboat2	ENSRNOG00000061050	1.15863	0.0367944
8	D2R MSN-2	Gpr137c	ENSRNOG00000026328	1.1098	0.0288199
8	D2R MSN-2	Rps6ka3	ENSRNOG00000006632	1.02063	0.0191589
8	D2R MSN-2	Adam23	ENSRNOG00000012424	-1.00562	0.0288199
8	D2R MSN-2	Hsp90b1	ENSRNOG00000026963	0.972337	0.0305437
8	D2R MSN-2	Itfg1	ENSRNOG00000015843	-0.9537	0.0450756
8	D2R MSN-2	Nexn	ENSRNOG00000012512	0.860462	0.0288199
8	D2R MSN-2	Eml6	ENSRNOG00000037462	0.846997	0.0450756
8	D2R MSN-2	Bach2	ENSRNOG00000006170	-0.839003	0.0354149
8	D2R MSN-2	Gng7	ENSRNOG00000019857	0.758374	0.0288199
8	D2R MSN-2	Rap1gap2	ENSRNOG00000002652	0.740762	0.0288199
8	D2R MSN-2	R3hdm1	ENSRNOG00000004099	-0.702299	0.0288199
8	D2R MSN-2	Thada	ENSRNOG00000025899	-0.245939	0.0288199
9	D2R MSN-1	Rsrp1	ENSRNOG00000017309	-1.56216	0.00930209
9	D2R MSN-1	Ercc6l2	ENSRNOG00000019175	-1.32821	0.034557
9	D2R MSN-1	Mcf2l	ENSRNOG00000028426	0.329532	0.0274099
10	MSN-2	Rsrp1	ENSRNOG00000017309	-1.68575	0.000127418
10	MSN-2	Dnaja1	ENSRNOG00000007029	1.28136	0.0298943
10	MSN-2	Hsp90b1	ENSRNOG00000026963	1.15359	0.0115912
10	MSN-2	Ptpro	ENSRNOG00000006231	1.07721	0.0398947
10	MSN-2	Hsph1	ENSRNOG00000000902	1.00529	0.00961763
10	MSN-2	Canx	ENSRNOG00000003343	0.979878	0.0192431
10	MSN-2	Tmem65	ENSRNOG00000008934	0.966567	0.0160062
10	MSN-2	Hsp90ab1	ENSRNOG00000019834	0.916591	0.0479514
10	MSN-2	Atp2a2	ENSRNOG00000001285	0.904091	0.0116139
10	MSN-2	Mboat2	ENSRNOG00000061050	0.901218	0.00222643
10	MSN-2	Stip1	ENSRNOG00000021164	0.830079	0.00222643
10	MSN-2	Dph6	ENSRNOG00000037356	-0.800296	0.00261431
10	MSN-2	Naa16	ENSRNOG00000045863	0.783925	0.00788474
10	MSN-2	Thrb	ENSRNOG00000006649	0.757353	0.0498097
10	MSN-2	Med13l	ENSRNOG00000001120	0.742623	0.0352326
10	MSN-2	Itfg1	ENSRNOG00000015843	-0.730973	0.0119957
10	MSN-2	Kcnc3	ENSRNOG00000019959	0.730679	0.0498097
10	MSN-2	Ero1b	ENSRNOG00000002609	0.727291	0.00961763
10	MSN-2	Osbpl3	ENSRNOG00000010011	0.626996	0.0300451
10	MSN-2	Luc7l2	ENSRNOG00000006001	-0.594545	0.0123817
10	MSN-2	Cnnm1	ENSRNOG00000016302	0.584661	0.0398947
10	MSN-2	Sv2c	ENSRNOG00000018094	-0.546986	0.0148649
10	MSN-2	Csrnp3	ENSRNOG00000005359	-0.421176	0.0494625
10	MSN-2	Pspc1	ENSRNOG00000020782	-0.364506	0.00961763
10	MSN-2	Cacnb4	ENSRNOG00000007666	0.333998	0.0498097
10	MSN-2	Ercc6l2	ENSRNOG00000019175	-0.230839	0.0148649
10	MSN-2	Mcf2l	ENSRNOG00000028426	0.216117	0.0148649
10	MSN-2	Babam2	ENSRNOG00000004364	-0.215475	0.0230973
10	MSN-2	Pdia3	ENSRNOG00000015018	0.21229	0.0352326
17	Pvalb Interneuron	AABR07052897.3	ENSRNOG00000060635	0.885482	0.0491268
17	Pvalb Interneuron	Atp2a2	ENSRNOG00000001285	1.02728	0.0491268
17	Pvalb Interneuron	Atp8a1	ENSRNOG00000034200	0.888566	0.0433859
17	Pvalb Interneuron	Dmxl1	ENSRNOG00000024671	0.842799	0.0158598
17	Pvalb Interneuron	Epha4	ENSRNOG00000013213	-0.979729	0.0169513
17	Pvalb Interneuron	Gtdc1	ENSRNOG00000031038	-1.29872	0.0158598
17	Pvalb Interneuron	Kcnab1	ENSRNOG00000056697	-0.395398	0.0118294
17	Pvalb Interneuron	Luc7l2	ENSRNOG00000006001	-0.84099	0.0433859
17	Pvalb Interneuron	Mrps6	ENSRNOG00000059381	1.57297	0.00163248
17	Pvalb Interneuron	Pde7b	ENSRNOG00000013436	1.89533	0.0158598
17	Pvalb Interneuron	Pdia3	ENSRNOG00000015018	1.4377	0.0160045
17	Pvalb Interneuron	Plcxd3	ENSRNOG00000014550	1.14047	0.0340085
17	Pvalb Interneuron	Sgsm1	ENSRNOG00000000708	1.06276	0.0158598
17	Pvalb Interneuron	Shc3	ENSRNOG00000014366	0.18753	0.0491268
17	Pvalb Interneuron	Sik2	ENSRNOG00000043498	0.95298	0.0464648
17	Pvalb Interneuron	Sik3	ENSRNOG00000045931	0.626257	0.0491268
17	Pvalb Interneuron	Slc8a1	ENSRNOG00000008479	0.90508	0.0404899
17	Pvalb Interneuron	Tspan5	ENSRNOG00000015913	0.927911	0.0464648
17	Pvalb Interneuron	Vwc2l	ENSRNOG00000027400	1.05041	0.0464648
18	Oligodendrocyte-4	Cryab	ENSRNOG00000010524	2.3994	0.00187433
18	Oligodendrocyte-4	Rsrp1	ENSRNOG00000017309	-1.9839	0.000154073
18	Oligodendrocyte-4	Hsph1	ENSRNOG00000000902	1.84774	0.000154073
18	Oligodendrocyte-4	P4ha1	ENSRNOG00000050655	1.66154	0.00153753
18	Oligodendrocyte-4	Gpatch4	ENSRNOG00000018969	-1.62762	0.0391469
18	Oligodendrocyte-4	Mrps6	ENSRNOG00000059381	1.54474	0.000154073
18	Oligodendrocyte-4	Hsp90ab1	ENSRNOG00000019834	1.39349	0.00332591
18	Oligodendrocyte-4	Tmc7	ENSRNOG00000016679	1.3804	0.00596339
18	Oligodendrocyte-4	Tmem132b	ENSRNOG00000038406	-1.34204	0.00102865
18	Oligodendrocyte-4	Cdc37l1	ENSRNOG00000010967	-1.32094	0.0335838
18	Oligodendrocyte-4	Naa16	ENSRNOG00000045863	1.30662	0.000154073
18	Oligodendrocyte-4	Dnaja1	ENSRNOG00000007029	1.23417	0.0138458
18	Oligodendrocyte-4	Swt1	ENSRNOG00000032258	1.23403	0.00332591
18	Oligodendrocyte-4	Nt5e	ENSRNOG00000011071	-1.21622	0.000228609
18	Oligodendrocyte-4	Fxr1	ENSRNOG00000051480	1.20315	0.00102865
18	Oligodendrocyte-4	Map4k5	ENSRNOG00000004923	1.20142	0.000194124
18	Oligodendrocyte-4	Pkp4	ENSRNOG00000005504	1.19734	0.000154073
18	Oligodendrocyte-4	Rab31	ENSRNOG00000042189	-1.17619	0.0462506
18	Oligodendrocyte-4	Deptor	ENSRNOG00000004328	-1.1384	0.0039997
18	Oligodendrocyte-4	St13	ENSRNOG00000019070	1.05303	0.000903988
18	Oligodendrocyte-4	Ikzf2	ENSRNOG00000027430	-1.04545	0.00344479
18	Oligodendrocyte-4	Mboat2	ENSRNOG00000061050	1.03056	0.000154073
18	Oligodendrocyte-4	Dscaml1	ENSRNOG00000016502	-0.989651	0.00252144
18	Oligodendrocyte-4	Pbx3	ENSRNOG00000022162	0.96666	0.00290824
18	Oligodendrocyte-4	Sort1	ENSRNOG00000031814	0.922662	0.00157645
18	Oligodendrocyte-4	AABR07028769.1	ENSRNOG00000016670	-0.916337	0.0083344
18	Oligodendrocyte-4	Foxn3	ENSRNOG00000004709	0.895823	0.000592856
18	Oligodendrocyte-4	Lrrc4c	ENSRNOG00000029798	0.885075	0.00900218
18	Oligodendrocyte-4	Luc7l2	ENSRNOG00000006001	-0.864398	0.000726642
18	Oligodendrocyte-4	Dip2a	ENSRNOG00000043212	0.856097	0.00784763
18	Oligodendrocyte-4	Cct3	ENSRNOG00000019090	0.851355	0.0221711
18	Oligodendrocyte-4	Abhd3	ENSRNOG00000029370	0.844027	0.031155
18	Oligodendrocyte-4	Mitf	ENSRNOG00000008658	0.837557	0.00596339
18	Oligodendrocyte-4	AABR07070131.1	ENSRNOG00000053537	0.834858	0.00344479
18	Oligodendrocyte-4	Trim2	ENSRNOG00000010124	-0.827446	0.0113653
18	Oligodendrocyte-4	Appl2	ENSRNOG00000008174	0.805406	0.00102865
18	Oligodendrocyte-4	Mink1	ENSRNOG00000033508	0.805039	0.00502825
18	Oligodendrocyte-4	Trim9	ENSRNOG00000007031	0.804985	0.00596339
18	Oligodendrocyte-4	Kcnq3	ENSRNOG00000005206	0.795917	0.0031139
18	Oligodendrocyte-4	Tanc1	ENSRNOG00000025394	0.790871	0.00332591
18	Oligodendrocyte-4	Jakmip3	ENSRNOG00000027590	0.784382	0.00596339
18	Oligodendrocyte-4	Hspa5	ENSRNOG00000018294	0.782209	0.0409876
18	Oligodendrocyte-4	Reps2	ENSRNOG00000061508	0.771235	0.00252144
18	Oligodendrocyte-4	Tle4	ENSRNOG00000013239	0.758431	0.0100021
18	Oligodendrocyte-4	Sdk2	ENSRNOG00000024711	0.755195	0.00130507
18	Oligodendrocyte-4	Abca8a	ENSRNOG00000004147	0.749957	0.0101541
18	Oligodendrocyte-4	Dync1h1	ENSRNOG00000006178	0.747909	0.0420839
18	Oligodendrocyte-4	Srgap1	ENSRNOG00000004603	0.747592	0.000351596
18	Oligodendrocyte-4	Tmem98	ENSRNOG00000021316	0.743952	0.0151989
18	Oligodendrocyte-4	Dixdc1	ENSRNOG00000010260	0.736118	0.0010845
18	Oligodendrocyte-4	Mog	ENSRNOG00000000775	-0.73524	0.000194124
18	Oligodendrocyte-4	Gng12	ENSRNOG00000050231	-0.727118	0.0202104
18	Oligodendrocyte-4	Mobp	ENSRNOG00000018700	-0.71328	0.00807687
18	Oligodendrocyte-4	Dock5	ENSRNOG00000024703	0.694817	0.00290824
18	Oligodendrocyte-4	Zdhhc14	ENSRNOG00000029049	0.693478	0.00290824
18	Oligodendrocyte-4	Gpm6b	ENSRNOG00000004613	-0.678049	0.00332591
18	Oligodendrocyte-4	Slc6a6	ENSRNOG00000009019	0.676043	0.0138458
18	Oligodendrocyte-4	Jam3	ENSRNOG00000009149	0.675478	0.0103691
18	Oligodendrocyte-4	Dnajb2	ENSRNOG00000019506	0.668632	0.00596339
18	Oligodendrocyte-4	Setd7	ENSRNOG00000013045	-0.664526	0.0462506
18	Oligodendrocyte-4	Ankib1	ENSRNOG00000005502	0.664269	0.00537507
18	Oligodendrocyte-4	Erbin	ENSRNOG00000047137	-0.646558	0.0406274
18	Oligodendrocyte-4	Fam171a1	ENSRNOG00000016534	0.632746	0.0138458
18	Oligodendrocyte-4	Fmnl2	ENSRNOG00000055567	0.632414	0.0206211
18	Oligodendrocyte-4	Ptpra	ENSRNOG00000021223	0.626052	0.00212164
18	Oligodendrocyte-4	Armh3	ENSRNOG00000025523	-0.623959	0.0395599
18	Oligodendrocyte-4	Washc4	ENSRNOG00000008331	0.610423	0.0283333
18	Oligodendrocyte-4	Ube3a	ENSRNOG00000015734	-0.607577	0.0261562
18	Oligodendrocyte-4	Arid1b	ENSRNOG00000017030	0.60621	0.0307407
18	Oligodendrocyte-4	Cct6a	ENSRNOG00000000923	0.602604	0.0206211
18	Oligodendrocyte-4	Bcat1	ENSRNOG00000015514	-0.59669	0.0196375
18	Oligodendrocyte-4	Slc38a2	ENSRNOG00000006305	0.589813	0.00410131
18	Oligodendrocyte-4	Tesk2	ENSRNOG00000017282	-0.585759	0.0400147
18	Oligodendrocyte-4	Tmtc2	ENSRNOG00000004585	0.585031	0.0351489
18	Oligodendrocyte-4	Rdx	ENSRNOG00000012237	0.583303	0.0420061
18	Oligodendrocyte-4	Klf9	ENSRNOG00000014215	-0.582705	0.0307407
18	Oligodendrocyte-4	Sash1	ENSRNOG00000013160	0.581713	0.00382643
18	Oligodendrocyte-4	Cdk17	ENSRNOG00000004148	0.575598	0.00419893
18	Oligodendrocyte-4	Atp8a1	ENSRNOG00000034200	0.567819	0.00584113
18	Oligodendrocyte-4	Ccp110	ENSRNOG00000027405	0.567151	0.0331692
18	Oligodendrocyte-4	Cux1	ENSRNOG00000001424	0.557959	0.0138458
18	Oligodendrocyte-4	Herc4	ENSRNOG00000061040	0.557367	0.00290824
18	Oligodendrocyte-4	Myo1d	ENSRNOG00000003276	0.553555	0.00701352
18	Oligodendrocyte-4	Ypel3	ENSRNOG00000019721	0.550422	0.0444847
18	Oligodendrocyte-4	Ercc6l2	ENSRNOG00000019175	-0.549394	0.0420061
18	Oligodendrocyte-4	Papola	ENSRNOG00000004827	0.545881	0.0221711
18	Oligodendrocyte-4	RGD1304624	ENSRNOG00000006986	0.534453	0.0221711
18	Oligodendrocyte-4	Ptk2	ENSRNOG00000007916	-0.533092	0.0335838
18	Oligodendrocyte-4	Fryl	ENSRNOG00000002248	0.524865	0.0351489
18	Oligodendrocyte-4	Ube2h	ENSRNOG00000048205	0.514092	0.0335838
18	Oligodendrocyte-4	Gnai1	ENSRNOG00000057096	0.511946	0.045033
18	Oligodendrocyte-4	Rfx7	ENSRNOG00000060367	-0.509026	0.0149263
18	Oligodendrocyte-4	LOC108349594	ENSRNOG00000051039	-0.507231	0.0138458
18	Oligodendrocyte-4	Aspa	ENSRNOG00000019659	-0.505047	0.0406274
18	Oligodendrocyte-4	Abcd3	ENSRNOG00000011929	0.504947	0.0492703
18	Oligodendrocyte-4	Pspc1	ENSRNOG00000020782	-0.499321	0.00761381
18	Oligodendrocyte-4	Slc24a2	ENSRNOG00000008169	0.494362	0.000154073
18	Oligodendrocyte-4	Dym	ENSRNOG00000018425	0.492351	0.0495395
18	Oligodendrocyte-4	Mia2	ENSRNOG00000005101	0.485533	0.0211397
18	Oligodendrocyte-4	Hecw2	ENSRNOG00000013257	-0.484198	0.0462506
18	Oligodendrocyte-4	Ninj2	ENSRNOG00000010282	0.483998	0.00701352
18	Oligodendrocyte-4	Mob3b	ENSRNOG00000009453	0.483803	0.00701352
18	Oligodendrocyte-4	AABR07046961.1	ENSRNOG00000060950	0.483488	0.00252144
18	Oligodendrocyte-4	Hipk2	ENSRNOG00000007034	0.481118	0.00596339
18	Oligodendrocyte-4	Prorp	ENSRNOG00000007043	-0.475962	0.0385868
18	Oligodendrocyte-4	Septin8	ENSRNOG00000007462	0.45813	0.0138458
18	Oligodendrocyte-4	Dtnb	ENSRNOG00000011914	0.45599	0.0420061
18	Oligodendrocyte-4	Ppp4r3b	ENSRNOG00000003712	-0.453929	0.031155
18	Oligodendrocyte-4	Slc44a1	ENSRNOG00000055089	-0.443479	0.00290824
18	Oligodendrocyte-4	Pds5b	ENSRNOG00000001098	0.439782	0.0372756
18	Oligodendrocyte-4	Ppip5k2	ENSRNOG00000011613	0.428616	0.0183385
18	Oligodendrocyte-4	Top1	ENSRNOG00000047611	0.427017	0.030739
18	Oligodendrocyte-4	Lap3	ENSRNOG00000003289	0.423616	0.0283333
18	Oligodendrocyte-4	Lgmn	ENSRNOG00000007089	0.409644	0.0428445
18	Oligodendrocyte-4	Ube2r2	ENSRNOG00000010727	0.40779	0.0452828
18	Oligodendrocyte-4	Rere	ENSRNOG00000017940	0.403763	0.0162401
18	Oligodendrocyte-4	Mapt	ENSRNOG00000005133	0.39806	0.0405626
18	Oligodendrocyte-4	Kif5c	ENSRNOG00000004680	0.394393	0.0213931
18	Oligodendrocyte-4	Csnk1g1	ENSRNOG00000016620	-0.392102	0.0335838
18	Oligodendrocyte-4	Ttll5	ENSRNOG00000009318	0.385534	0.0240546
18	Oligodendrocyte-4	Padi2	ENSRNOG00000007574	0.382379	0.0220758
18	Oligodendrocyte-4	Prkdc	ENSRNOG00000025028	0.382064	0.0406274
18	Oligodendrocyte-4	Ank2	ENSRNOG00000011076	0.374781	0.00673318
18	Oligodendrocyte-4	Sox2	ENSRNOG00000012199	0.373033	0.0221711
18	Oligodendrocyte-4	Pak7	ENSRNOG00000005509	0.356715	0.0138458
18	Oligodendrocyte-4	Phlpp1	ENSRNOG00000002821	0.327634	0.0406274
18	Oligodendrocyte-4	Adgrv1	ENSRNOG00000016306	-0.325898	0.0435614
18	Oligodendrocyte-4	Rnf43	ENSRNOG00000007606	-0.218137	0.0138458
18	Oligodendrocyte-4	Creb5	ENSRNOG00000008622	-0.181577	0.0171185
18	Oligodendrocyte-4	Zeb2	ENSRNOG00000004677	-0.181194	0.0351489
18	Oligodendrocyte-4	Ak3	ENSRNOG00000052506	-0.165519	0.00596339
19	Oligodendrocyte-3	Zbtb16	ENSRNOG00000029980	-2.88651	0.0220633
19	Oligodendrocyte-3	Mrps6	ENSRNOG00000059381	2.03591	1.20331e-05
19	Oligodendrocyte-3	Cryab	ENSRNOG00000010524	1.95083	0.00135474
19	Oligodendrocyte-3	P4ha1	ENSRNOG00000050655	1.75297	4.1471e-05
19	Oligodendrocyte-3	Pbx3	ENSRNOG00000022162	1.66284	0.000345105
19	Oligodendrocyte-3	Hsph1	ENSRNOG00000000902	1.65421	0.000615928
19	Oligodendrocyte-3	Rsrp1	ENSRNOG00000017309	-1.54876	1.2465e-05
19	Oligodendrocyte-3	Gpatch4	ENSRNOG00000018969	-1.4787	0.030277
19	Oligodendrocyte-3	Cdc37l1	ENSRNOG00000010967	-1.41251	0.000760916
19	Oligodendrocyte-3	Dscaml1	ENSRNOG00000016502	-1.40626	0.0104311
19	Oligodendrocyte-3	Hsp90ab1	ENSRNOG00000019834	1.34078	0.0012538
19	Oligodendrocyte-3	Rab31	ENSRNOG00000042189	-1.3184	0.0160971
19	Oligodendrocyte-3	Trim2	ENSRNOG00000010124	-1.28909	0.000260365
19	Oligodendrocyte-3	Gpd1	ENSRNOG00000056457	-1.27049	0.000152328
19	Oligodendrocyte-3	Nt5e	ENSRNOG00000011071	-1.23783	0.000149373
19	Oligodendrocyte-3	Rcan2	ENSRNOG00000010350	-1.21172	0.0177295
19	Oligodendrocyte-3	Dnaja1	ENSRNOG00000007029	1.20622	0.000986818
19	Oligodendrocyte-3	Tmc7	ENSRNOG00000016679	1.18355	0.000775772
19	Oligodendrocyte-3	Srgap1	ENSRNOG00000004603	1.16675	1.08797e-06
19	Oligodendrocyte-3	Map4k5	ENSRNOG00000004923	1.16033	4.1471e-05
19	Oligodendrocyte-3	Pde8a	ENSRNOG00000019005	-1.09094	0.00233766
19	Oligodendrocyte-3	Swt1	ENSRNOG00000032258	1.07559	0.000775772
19	Oligodendrocyte-3	Mboat2	ENSRNOG00000061050	1.04935	1.36993e-05
19	Oligodendrocyte-3	Naa16	ENSRNOG00000045863	1.01903	0.000260365
19	Oligodendrocyte-3	Ak3	ENSRNOG00000052506	-0.995955	0.000806614
19	Oligodendrocyte-3	Pkp4	ENSRNOG00000005504	0.992254	4.1471e-05
19	Oligodendrocyte-3	Mog	ENSRNOG00000000775	-0.972583	0.00370616
19	Oligodendrocyte-3	Ncam2	ENSRNOG00000002126	-0.950449	0.00184628
19	Oligodendrocyte-3	Fxr1	ENSRNOG00000051480	0.943607	0.000374609
19	Oligodendrocyte-3	Dync1h1	ENSRNOG00000006178	0.927652	0.0052333
19	Oligodendrocyte-3	Mobp	ENSRNOG00000018700	-0.894136	0.00391461
19	Oligodendrocyte-3	Mitf	ENSRNOG00000008658	0.868023	5.57322e-06
19	Oligodendrocyte-3	Tanc1	ENSRNOG00000025394	0.867755	0.000615928
19	Oligodendrocyte-3	Ikzf2	ENSRNOG00000027430	-0.861914	0.00379056
19	Oligodendrocyte-3	Rnf43	ENSRNOG00000007606	-0.85448	0.000986818
19	Oligodendrocyte-3	Tbcel	ENSRNOG00000032364	-0.844108	0.000260365
19	Oligodendrocyte-3	Htra1	ENSRNOG00000020533	-0.837073	0.011244
19	Oligodendrocyte-3	Slc8a1	ENSRNOG00000008479	-0.831679	0.00112573
19	Oligodendrocyte-3	Cct3	ENSRNOG00000019090	0.822075	0.00184628
19	Oligodendrocyte-3	Sort1	ENSRNOG00000031814	0.816434	2.33116e-05
19	Oligodendrocyte-3	Adpgk	ENSRNOG00000026178	-0.814833	0.0499664
19	Oligodendrocyte-3	Mfn1	ENSRNOG00000011057	-0.813797	0.0226578
19	Oligodendrocyte-3	Hspa5	ENSRNOG00000018294	0.798813	0.0075313
19	Oligodendrocyte-3	Dip2a	ENSRNOG00000043212	0.790589	0.000478435
19	Oligodendrocyte-3	Slc38a2	ENSRNOG00000006305	0.784139	0.00852799
19	Oligodendrocyte-3	Atp8a1	ENSRNOG00000034200	0.781424	2.95633e-05
19	Oligodendrocyte-3	Luc7l2	ENSRNOG00000006001	-0.773204	0.000751911
19	Oligodendrocyte-3	AABR07043711.1	ENSRNOG00000060858	-0.743808	0.0125916
19	Oligodendrocyte-3	Gsta6	ENSRNOG00000033402	-0.73998	0.0251157
19	Oligodendrocyte-3	St13	ENSRNOG00000019070	0.729113	0.000260365
19	Oligodendrocyte-3	Dlg1	ENSRNOG00000038597	0.724794	5.57322e-06
19	Oligodendrocyte-3	Snx24	ENSRNOG00000017488	-0.689927	0.0324073
19	Oligodendrocyte-3	B3galnt2	ENSRNOG00000016855	-0.676279	0.00274032
19	Oligodendrocyte-3	Tbc1d5	ENSRNOG00000010637	-0.658371	0.000645521
19	Oligodendrocyte-3	Coro2b	ENSRNOG00000015257	0.657777	7.69286e-05
19	Oligodendrocyte-3	Slc44a1	ENSRNOG00000055089	-0.656469	2.79916e-05
19	Oligodendrocyte-3	Fmnl2	ENSRNOG00000055567	0.651349	0.000622632
19	Oligodendrocyte-3	Rps6ka5	ENSRNOG00000004362	-0.646495	0.0438974
19	Oligodendrocyte-3	Ccp110	ENSRNOG00000027405	0.644142	0.000279556
19	Oligodendrocyte-3	Dixdc1	ENSRNOG00000010260	0.628844	0.00143134
19	Oligodendrocyte-3	Jakmip3	ENSRNOG00000027590	0.625039	0.000806614
19	Oligodendrocyte-3	Arap2	ENSRNOG00000056826	-0.624049	0.00834976
19	Oligodendrocyte-3	Appl2	ENSRNOG00000008174	0.623333	0.000805237
19	Oligodendrocyte-3	Slc24a2	ENSRNOG00000008169	0.622598	5.11809e-05
19	Oligodendrocyte-3	Hspa4	ENSRNOG00000016596	0.398443	0.00645656
19	Oligodendrocyte-3	Nsmce2	ENSRNOG00000003964	-0.396442	0.0275369
19	Oligodendrocyte-3	Kif13b	ENSRNOG00000013089	0.396027	0.00227289
19	Oligodendrocyte-3	Prrg1	ENSRNOG00000026044	0.395896	0.00104993
19	Oligodendrocyte-3	Pspc1	ENSRNOG00000020782	-0.395672	0.000633188
19	Oligodendrocyte-3	Cdk19	ENSRNOG00000000583	0.39244	0.00852799
19	Oligodendrocyte-3	Zmynd8	ENSRNOG00000019154	-0.390084	0.0486133
19	Oligodendrocyte-3	Lgmn	ENSRNOG00000007089	0.387986	0.00860643
19	Oligodendrocyte-3	Mier1	ENSRNOG00000007175	-0.386335	0.00326578
19	Oligodendrocyte-3	Tacc1	ENSRNOG00000016423	-0.379462	0.0238457
19	Oligodendrocyte-3	Braf	ENSRNOG00000010957	-0.378944	0.00360557
19	Oligodendrocyte-3	Eea1	ENSRNOG00000021681	0.376965	0.0402901
19	Oligodendrocyte-3	Glrb	ENSRNOG00000010199	-0.368789	0.0100456
19	Oligodendrocyte-3	Kdm6a	ENSRNOG00000052721	-0.368468	0.0307416
19	Oligodendrocyte-3	Ptk2	ENSRNOG00000007916	-0.368335	0.027444
19	Oligodendrocyte-3	Agmo	ENSRNOG00000023116	-0.366621	0.0194865
19	Oligodendrocyte-3	Eps15	ENSRNOG00000010299	-0.365777	0.0306297
19	Oligodendrocyte-3	Atp9b	ENSRNOG00000032039	-0.360033	0.0452453
19	Oligodendrocyte-3	Sox2	ENSRNOG00000012199	0.359442	0.00281814
19	Oligodendrocyte-3	Pak7	ENSRNOG00000005509	0.356631	0.00136521
19	Oligodendrocyte-3	Fryl	ENSRNOG00000002248	0.353962	0.00381936
19	Oligodendrocyte-3	Pcca	ENSRNOG00000057042	-0.343367	0.00776813
19	Oligodendrocyte-3	Atf2	ENSRNOG00000001597	-0.342254	0.0125916
19	Oligodendrocyte-3	Ube2g1	ENSRNOG00000010041	-0.340627	0.0265953
19	Oligodendrocyte-3	Morf4l1	ENSRNOG00000058412	-0.338279	0.0104196
19	Oligodendrocyte-3	Apba1	ENSRNOG00000014928	0.338068	0.00834976
19	Oligodendrocyte-3	Ube2h	ENSRNOG00000048205	0.335271	0.00529746
19	Oligodendrocyte-3	Chn2	ENSRNOG00000009411	0.334287	0.0404841
19	Oligodendrocyte-3	Gatad2b	ENSRNOG00000015553	-0.331949	0.032975
19	Oligodendrocyte-3	Stag2	ENSRNOG00000029885	0.329362	0.0052333
19	Oligodendrocyte-3	RGD1304624	ENSRNOG00000006986	0.327833	0.000986818
19	Oligodendrocyte-3	Rere	ENSRNOG00000017940	0.327751	0.0455892
19	Oligodendrocyte-3	Zfp622	ENSRNOG00000010589	0.327399	0.00678659
19	Oligodendrocyte-3	Plekhh1	ENSRNOG00000010650	0.326429	0.0202983
19	Oligodendrocyte-3	Kpna4	ENSRNOG00000010768	-0.326105	0.027607
19	Oligodendrocyte-3	AC096473.3	ENSRNOG00000055700	0.323799	0.0282466
19	Oligodendrocyte-3	Wipi1	ENSRNOG00000003827	0.315153	0.0360295
19	Oligodendrocyte-3	AABR07059258.1	ENSRNOG00000060937	0.312374	0.00604005
19	Oligodendrocyte-3	Ambra1	ENSRNOG00000017422	-0.301693	0.0104196
19	Oligodendrocyte-3	Ate1	ENSRNOG00000024414	0.294857	0.00409835
19	Oligodendrocyte-3	Crebbp	ENSRNOG00000005330	0.292819	0.0411457
19	Oligodendrocyte-3	Mdm4	ENSRNOG00000009696	-0.292142	0.0490068
19	Oligodendrocyte-3	Map7	ENSRNOG00000012701	0.287334	0.00399321
19	Oligodendrocyte-3	Agap3	ENSRNOG00000012764	0.285317	0.0406936
19	Oligodendrocyte-3	Septin8	ENSRNOG00000007462	0.283428	0.00295954
19	Oligodendrocyte-3	Zfp407	ENSRNOG00000043357	-0.282827	0.0230115
19	Oligodendrocyte-3	Pdia3	ENSRNOG00000015018	0.28232	0.0231688
19	Oligodendrocyte-3	Mbnl2	ENSRNOG00000010737	0.279367	0.00153861
19	Oligodendrocyte-3	Oxct1	ENSRNOG00000043094	0.277298	0.00167173
19	Oligodendrocyte-3	Brd9	ENSRNOG00000015676	0.266594	0.00604005
19	Oligodendrocyte-3	Cwf19l2	ENSRNOG00000024372	-0.265018	0.000958824
19	Oligodendrocyte-3	Fcho2	ENSRNOG00000015334	0.264309	0.019871
19	Oligodendrocyte-3	Pds5b	ENSRNOG00000001098	0.263303	0.00571357
19	Oligodendrocyte-3	Bzw2	ENSRNOG00000005096	0.263133	0.0247537
19	Oligodendrocyte-3	Specc1	ENSRNOG00000002903	-0.260177	0.0206819
19	Oligodendrocyte-3	Zfand6	ENSRNOG00000013506	-0.25308	0.044612
19	Oligodendrocyte-3	Ube2d1	ENSRNOG00000000611	0.249704	0.00370616
19	Oligodendrocyte-3	Phlpp1	ENSRNOG00000002821	0.247848	0.0041477
19	Oligodendrocyte-3	Rock1	ENSRNOG00000031092	0.245086	0.0361195
19	Oligodendrocyte-3	Cecr2	ENSRNOG00000011566	0.244443	0.0234284
19	Oligodendrocyte-3	Snx29	ENSRNOG00000002294	0.240813	0.0139612
19	Oligodendrocyte-3	Mib1	ENSRNOG00000013281	0.237895	0.0416373
19	Oligodendrocyte-3	AABR07031445.1	ENSRNOG00000047261	0.236612	0.033042
19	Oligodendrocyte-3	Il1rapl1	ENSRNOG00000029663	-0.235519	0.0234284
19	Oligodendrocyte-3	Lcorl	ENSRNOG00000003787	0.233454	0.0365791
19	Oligodendrocyte-3	Fam193a	ENSRNOG00000013832	0.232644	0.0132539
19	Oligodendrocyte-3	Ppp4r3b	ENSRNOG00000003712	-0.23219	0.0414543
19	Oligodendrocyte-3	Adk	ENSRNOG00000012325	-0.227431	0.0432149
19	Oligodendrocyte-3	AABR07068161.1	ENSRNOG00000053200	0.221974	0.00117597
19	Oligodendrocyte-3	Dclk1	ENSRNOG00000032922	0.21971	0.0304639
19	Oligodendrocyte-3	Ptprd	ENSRNOG00000005711	0.219408	0.0101005
19	Oligodendrocyte-3	Dpp7	ENSRNOG00000012640	0.217742	0.0315147
19	Oligodendrocyte-3	Ube2r2	ENSRNOG00000010727	0.213655	0.00604005
19	Oligodendrocyte-3	Ckap5	ENSRNOG00000016067	-0.210519	0.0361195
19	Oligodendrocyte-3	Zeb2	ENSRNOG00000004677	-0.209252	0.0361195
19	Oligodendrocyte-3	Add1	ENSRNOG00000013039	0.209101	0.0322355
19	Oligodendrocyte-3	Marchf8	ENSRNOG00000012297	0.203257	0.0306397
19	Oligodendrocyte-3	Rusc2	ENSRNOG00000045843	0.200612	0.0240617
19	Oligodendrocyte-3	Myo9a	ENSRNOG00000011619	0.199882	0.0375435
19	Oligodendrocyte-3	Foxj3	ENSRNOG00000061851	0.1993	0.0295755
19	Oligodendrocyte-3	Rsrc2	ENSRNOG00000001238	-0.186089	0.0409408
19	Oligodendrocyte-3	Tbl1xr1	ENSRNOG00000011216	0.174972	0.0149038
19	Oligodendrocyte-3	Faf1	ENSRNOG00000008523	-0.16932	0.0396905
19	Oligodendrocyte-3	Xpo7	ENSRNOG00000013288	0.141883	0.0371314
19	Oligodendrocyte-3	Hsp90b1	ENSRNOG00000026963	0.621984	0.0315147
19	Oligodendrocyte-3	Ptpra	ENSRNOG00000021223	0.618384	0.000280415
19	Oligodendrocyte-3	Jam3	ENSRNOG00000009149	0.615365	0.000805237
19	Oligodendrocyte-3	Foxn3	ENSRNOG00000004709	0.612303	0.000986431
19	Oligodendrocyte-3	AABR07028769.1	ENSRNOG00000016670	-0.611794	0.0127146
19	Oligodendrocyte-3	Gpm6b	ENSRNOG00000004613	-0.608953	0.00555381
19	Oligodendrocyte-3	Kcnq3	ENSRNOG00000005206	0.601601	0.000806614
19	Oligodendrocyte-3	Ankib1	ENSRNOG00000005502	0.599998	0.000260365
19	Oligodendrocyte-3	Erbin	ENSRNOG00000047137	-0.599065	0.0237746
19	Oligodendrocyte-3	Mink1	ENSRNOG00000033508	0.593064	0.000751911
19	Oligodendrocyte-3	Fam13c	ENSRNOG00000000275	0.591228	0.032975
19	Oligodendrocyte-3	Abhd3	ENSRNOG00000029370	0.588065	0.000775772
19	Oligodendrocyte-3	Tle4	ENSRNOG00000013239	0.585811	0.00556774
19	Oligodendrocyte-3	Aspa	ENSRNOG00000019659	-0.578865	0.0341431
19	Oligodendrocyte-3	Klf9	ENSRNOG00000014215	-0.577976	0.00117597
19	Oligodendrocyte-3	Hipk2	ENSRNOG00000007034	0.575661	0.0361195
19	Oligodendrocyte-3	Stk39	ENSRNOG00000024808	0.572629	0.00604804
19	Oligodendrocyte-3	Ypel3	ENSRNOG00000019721	0.568941	0.00584774
19	Oligodendrocyte-3	Setd7	ENSRNOG00000013045	-0.56611	0.0045998
19	Oligodendrocyte-3	Abca8a	ENSRNOG00000004147	0.540177	0.000335306
19	Oligodendrocyte-3	Papola	ENSRNOG00000004827	0.535628	4.1471e-05
19	Oligodendrocyte-3	Mvb12b	ENSRNOG00000017172	0.534286	0.000775772
19	Oligodendrocyte-3	Ppfibp2	ENSRNOG00000019667	0.530927	0.000260365
19	Oligodendrocyte-3	Hecw2	ENSRNOG00000013257	-0.529112	0.00992867
19	Oligodendrocyte-3	Gab1	ENSRNOG00000017879	0.529091	0.0336195
19	Oligodendrocyte-3	Sipa1l1	ENSRNOG00000007646	0.528747	0.00333845
19	Oligodendrocyte-3	Lap3	ENSRNOG00000003289	0.52355	0.0245701
19	Oligodendrocyte-3	Ercc6l2	ENSRNOG00000019175	-0.51529	0.0202983
19	Oligodendrocyte-3	AABR07060133.1	ENSRNOG00000054990	0.513181	0.00157928
19	Oligodendrocyte-3	Herc4	ENSRNOG00000061040	0.512315	0.00379056
19	Oligodendrocyte-3	AABR07046961.1	ENSRNOG00000060950	0.505236	0.00010894
19	Oligodendrocyte-3	Ptprm	ENSRNOG00000011700	0.502795	0.000233812
19	Oligodendrocyte-3	Ptges3	ENSRNOG00000002642	0.502302	0.00370616
19	Oligodendrocyte-3	Dnajb2	ENSRNOG00000019506	0.500001	0.00104993
19	Oligodendrocyte-3	Tesk2	ENSRNOG00000017282	-0.498376	0.00645656
19	Oligodendrocyte-3	Ank2	ENSRNOG00000011076	0.492699	5.16432e-07
19	Oligodendrocyte-3	Myo1d	ENSRNOG00000003276	0.491637	0.000280415
19	Oligodendrocyte-3	Kmt2c	ENSRNOG00000061080	0.489101	0.00391461
19	Oligodendrocyte-3	Itfg1	ENSRNOG00000015843	-0.486231	0.00227289
19	Oligodendrocyte-3	Pde4b	ENSRNOG00000005905	0.484747	0.000392792
19	Oligodendrocyte-3	Slc6a6	ENSRNOG00000009019	0.474834	0.00235544
19	Oligodendrocyte-3	Slc25a17	ENSRNOG00000018920	-0.474552	0.027607
19	Oligodendrocyte-3	Stard13	ENSRNOG00000001090	0.46863	0.000260365
19	Oligodendrocyte-3	Ddx5	ENSRNOG00000030680	0.465056	0.00229834
19	Oligodendrocyte-3	Tle1	ENSRNOG00000005882	0.460006	0.0418475
19	Oligodendrocyte-3	Cct4	ENSRNOG00000009642	0.457613	0.0316701
19	Oligodendrocyte-3	Tmtc2	ENSRNOG00000004585	0.456981	0.0238457
19	Oligodendrocyte-3	Ermn	ENSRNOG00000021472	0.449417	0.00764734
19	Oligodendrocyte-3	Pdzd2	ENSRNOG00000013140	0.44777	0.00860643
19	Oligodendrocyte-3	Grik4	ENSRNOG00000030910	0.442019	0.0063739
19	Oligodendrocyte-3	Ncald	ENSRNOG00000042978	0.441694	0.00928713
19	Oligodendrocyte-3	Mrps28	ENSRNOG00000032630	-0.440975	0.00604005
19	Oligodendrocyte-3	Epb41l4b	ENSRNOG00000056550	0.439785	0.00584608
19	Oligodendrocyte-3	Ninj2	ENSRNOG00000010282	0.437073	0.000842922
19	Oligodendrocyte-3	Fam126a	ENSRNOG00000010517	0.434027	0.00334297
19	Oligodendrocyte-3	Usp33	ENSRNOG00000011294	0.433311	0.00604005
19	Oligodendrocyte-3	Fam168a	ENSRNOG00000018873	0.423866	0.0348979
19	Oligodendrocyte-3	Fam53b	ENSRNOG00000061348	0.422438	0.0220633
19	Oligodendrocyte-3	RGD1565616	ENSRNOG00000021237	0.419051	0.00476238
19	Oligodendrocyte-3	Qdpr	ENSRNOG00000003253	0.418224	0.0123407
19	Oligodendrocyte-3	Kmt2e	ENSRNOG00000021614	0.4163	0.00635665
19	Oligodendrocyte-3	Rdx	ENSRNOG00000012237	0.415033	0.0125916
19	Oligodendrocyte-3	Arhgap32	ENSRNOG00000008709	0.412371	0.0396905
19	Oligodendrocyte-3	Tcf12	ENSRNOG00000057754	0.410701	0.00798128
19	Oligodendrocyte-3	Zdhhc14	ENSRNOG00000029049	0.409426	0.0045998
19	Oligodendrocyte-3	Ttll5	ENSRNOG00000009318	0.409366	0.00233834
19	Oligodendrocyte-3	Arid1b	ENSRNOG00000017030	0.406504	0.0288965
19	Oligodendrocyte-3	Rtn4	ENSRNOG00000004621	0.402996	0.0361195
20	Oligodendrocyte-2	P4ha1	ENSRNOG00000050655	0.354738	0.034296
20	Oligodendrocyte-2	Dscaml1	ENSRNOG00000016502	-0.332488	0.0300891
20	Oligodendrocyte-2	Slc24a2	ENSRNOG00000008169	0.330986	0.0363639
20	Oligodendrocyte-2	Zfp622	ENSRNOG00000010589	0.310808	0.0275896
20	Oligodendrocyte-2	Tbcel	ENSRNOG00000032364	-0.217093	0.022887
20	Oligodendrocyte-2	Arhgap32	ENSRNOG00000008709	0.1863	0.0300891
20	Oligodendrocyte-2	Sema3e	ENSRNOG00000006631	-0.180616	0.0399149
20	Oligodendrocyte-2	Hsph1	ENSRNOG00000000902	2.32333	0.00277331
20	Oligodendrocyte-2	Mrps6	ENSRNOG00000059381	2.08007	4.09108e-05
20	Oligodendrocyte-2	Dnaja1	ENSRNOG00000007029	1.69263	0.019062
20	Oligodendrocyte-2	Gpd1	ENSRNOG00000056457	-1.63241	0.0121946
20	Oligodendrocyte-2	Rab31	ENSRNOG00000042189	-1.57295	0.0102773
20	Oligodendrocyte-2	Pbx3	ENSRNOG00000022162	1.51007	0.000463029
20	Oligodendrocyte-2	Rsrp1	ENSRNOG00000017309	-1.41899	1.52677e-05
20	Oligodendrocyte-2	Chordc1	ENSRNOG00000026643	1.40155	0.00277331
20	Oligodendrocyte-2	Rpe65	ENSRNOG00000009582	-1.39746	0.0356171
20	Oligodendrocyte-2	Naa16	ENSRNOG00000045863	1.34124	0.000165041
20	Oligodendrocyte-2	Rcan2	ENSRNOG00000010350	-1.33474	0.00358559
20	Oligodendrocyte-2	Abhd3	ENSRNOG00000029370	1.3347	0.00976788
20	Oligodendrocyte-2	Fxr1	ENSRNOG00000051480	1.31848	0.00136995
20	Oligodendrocyte-2	Hsp90ab1	ENSRNOG00000019834	1.29955	0.0300891
20	Oligodendrocyte-2	Trim2	ENSRNOG00000010124	-1.2363	0.0014635
20	Oligodendrocyte-2	Sgk1	ENSRNOG00000011815	-1.21311	0.0487452
20	Oligodendrocyte-2	Swt1	ENSRNOG00000032258	1.21254	0.0184424
20	Oligodendrocyte-2	St13	ENSRNOG00000019070	1.16504	0.00231819
20	Oligodendrocyte-2	Tmc7	ENSRNOG00000016679	1.16236	0.012743
20	Oligodendrocyte-2	Pde8a	ENSRNOG00000019005	-1.12237	0.02595
20	Oligodendrocyte-2	Slc38a2	ENSRNOG00000006305	1.11322	0.0214781
20	Oligodendrocyte-2	Appl2	ENSRNOG00000008174	1.0329	0.0127722
20	Oligodendrocyte-2	Srgap1	ENSRNOG00000004603	1.02867	0.0126362
20	Oligodendrocyte-2	Gpatch4	ENSRNOG00000018969	-0.954582	0.0175593
20	Oligodendrocyte-2	Rnf43	ENSRNOG00000007606	-0.954049	0.00853051
20	Oligodendrocyte-2	Sort1	ENSRNOG00000031814	0.937348	0.00260742
20	Oligodendrocyte-2	Map4k5	ENSRNOG00000004923	0.925925	0.019062
20	Oligodendrocyte-2	Gsta6	ENSRNOG00000033402	-0.821664	0.0275896
20	Oligodendrocyte-2	Svep1	ENSRNOG00000033110	-0.817783	0.02595
20	Oligodendrocyte-2	Ppp2r3a	ENSRNOG00000022999	-0.77199	0.00633835
20	Oligodendrocyte-2	Tmem65	ENSRNOG00000008934	0.73059	0.0300891
20	Oligodendrocyte-2	Rasal2	ENSRNOG00000004917	-0.716083	0.0142451
20	Oligodendrocyte-2	Padi2	ENSRNOG00000007574	0.707684	0.0297903
20	Oligodendrocyte-2	Mboat2	ENSRNOG00000061050	0.701586	0.031159
20	Oligodendrocyte-2	Hspa4	ENSRNOG00000016596	0.634814	0.0300891
20	Oligodendrocyte-2	Mvb12b	ENSRNOG00000017172	0.624235	0.0363639
20	Oligodendrocyte-2	Akap7	ENSRNOG00000013202	-0.589526	0.0363639
20	Oligodendrocyte-2	Bcat1	ENSRNOG00000015514	-0.504227	0.0300891
20	Oligodendrocyte-2	Mog	ENSRNOG00000000775	-0.485047	0.019062
20	Oligodendrocyte-2	Dlg1	ENSRNOG00000038597	0.477077	0.0279423
20	Oligodendrocyte-2	Mobp	ENSRNOG00000018700	-0.465633	0.0399149
20	Oligodendrocyte-2	Tbc1d5	ENSRNOG00000010637	-0.454878	0.0243158
20	Oligodendrocyte-2	Slc44a1	ENSRNOG00000055089	-0.424245	0.00328175
21	Oligodendrocyte-1	Hsph1	ENSRNOG00000000902	2.39685	0.00241001
22	OPC	Maml2	ENSRNOG00000005879	0.39739	0.0231898
22	OPC	Chst11	ENSRNOG00000008885	0.826334	0.0231898
22	OPC	Hsp90b1	ENSRNOG00000026963	1.05288	0.0231898
22	OPC	Hsph1	ENSRNOG00000000902	1.03898	0.0315609
22	OPC	Usp54	ENSRNOG00000027012	-1.18777	0.0231898
24	Astrocyte-2	Zbtb16	ENSRNOG00000029980	-2.4163	0.000155865
24	Astrocyte-2	Npas2	ENSRNOG00000013408	-2.22187	2.10512e-06
24	Astrocyte-2	Mical2	ENSRNOG00000016244	-1.82059	0.00012119
24	Astrocyte-2	Hdac4	ENSRNOG00000020372	1.80511	6.44687e-05
24	Astrocyte-2	Asap2	ENSRNOG00000061519	-1.65094	0.000554954
24	Astrocyte-2	Rsrp1	ENSRNOG00000017309	-1.62817	3.55797e-06
24	Astrocyte-2	Nt5c2	ENSRNOG00000020179	-1.58313	2.79856e-06
24	Astrocyte-2	Pde7b	ENSRNOG00000013436	1.5537	0.00012119
24	Astrocyte-2	Tmtc2	ENSRNOG00000004585	-1.55284	2.10512e-06
24	Astrocyte-2	Hsph1	ENSRNOG00000000902	1.41903	0.000424953
24	Astrocyte-2	Rps6ka5	ENSRNOG00000004362	-1.40818	2.83331e-05
24	Astrocyte-2	Dnaja1	ENSRNOG00000007029	1.3703	0.000289409
24	Astrocyte-2	Acsl3	ENSRNOG00000014718	-1.36276	0.000859986
24	Astrocyte-2	Stard13	ENSRNOG00000001090	1.35762	3.55797e-06
24	Astrocyte-2	P4ha1	ENSRNOG00000050655	1.31647	0.0002423
24	Astrocyte-2	Usp54	ENSRNOG00000027012	-1.2642	0.00030426
24	Astrocyte-2	Hspa5	ENSRNOG00000018294	1.2379	0.00325806
24	Astrocyte-2	Pdia3	ENSRNOG00000015018	1.23357	0.000234903
24	Astrocyte-2	Gab2	ENSRNOG00000011882	-1.22704	3.47005e-05
24	Astrocyte-2	Abca1	ENSRNOG00000018126	-1.22044	0.000330378
24	Astrocyte-2	Hip1	ENSRNOG00000001448	-1.19736	0.00180126
24	Astrocyte-2	Crebrf	ENSRNOG00000020769	-1.17969	0.00328237
24	Astrocyte-2	Mertk	ENSRNOG00000017319	-1.17533	0.000414366
24	Astrocyte-2	Sgip1	ENSRNOG00000006357	1.16635	0.000119157
24	Astrocyte-2	LOC103693129	ENSRNOG00000049584	-1.1507	0.000927165
24	Astrocyte-2	Camk2g	ENSRNOG00000009783	-1.14771	0.000990751
24	Astrocyte-2	Plce1	ENSRNOG00000014276	-1.13793	0.00017029
24	Astrocyte-2	Hsp90ab1	ENSRNOG00000019834	1.12264	0.00447589
24	Astrocyte-2	Naa16	ENSRNOG00000045863	1.12071	0.000142711
24	Astrocyte-2	Gsta6	ENSRNOG00000033402	-1.11729	0.00544386
24	Astrocyte-2	Acss1	ENSRNOG00000007102	-1.11516	0.0320659
24	Astrocyte-2	Igf1r	ENSRNOG00000014187	-1.09999	0.0107222
24	Astrocyte-2	Lmod1	ENSRNOG00000051548	-1.09782	0.000139806
24	Astrocyte-2	Rapgef3	ENSRNOG00000059961	-1.08934	0.00319538
24	Astrocyte-2	Sntb1	ENSRNOG00000004821	1.08924	2.10512e-06
24	Astrocyte-2	Hsp90b1	ENSRNOG00000026963	1.08495	0.000554954
24	Astrocyte-2	Htra1	ENSRNOG00000020533	-1.05291	0.00497855
24	Astrocyte-2	Farp1	ENSRNOG00000011203	-1.04707	4.33435e-05
24	Astrocyte-2	Lix1	ENSRNOG00000012988	1.04416	0.00130642
24	Astrocyte-2	Prr5	ENSRNOG00000012475	-1.02097	0.00983646
24	Astrocyte-2	Setx	ENSRNOG00000013491	-1.01781	0.0192707
24	Astrocyte-2	Ppp2r2b	ENSRNOG00000018851	1.01754	0.000687253
24	Astrocyte-2	Tnrc6b	ENSRNOG00000024907	-1.00379	0.00012119
24	Astrocyte-2	Aifm3	ENSRNOG00000037957	-0.979959	0.0422699
24	Astrocyte-2	Arhgef28	ENSRNOG00000016544	-0.954043	0.00322677
24	Astrocyte-2	Smox	ENSRNOG00000021255	-0.943685	0.00376474
24	Astrocyte-2	Ildr2	ENSRNOG00000025151	0.941533	0.00119766
24	Astrocyte-2	Klf9	ENSRNOG00000014215	-0.936038	0.00598404
24	Astrocyte-2	Wwc1	ENSRNOG00000008065	0.932601	6.44687e-05
24	Astrocyte-2	Hacd2	ENSRNOG00000038761	-0.932158	8.11756e-05
24	Astrocyte-2	Ptk2b	ENSRNOG00000027839	-0.930765	0.00119766
24	Astrocyte-2	Asap1	ENSRNOG00000058733	0.924941	1.46216e-05
24	Astrocyte-2	Pitpnm2	ENSRNOG00000029260	-0.907397	0.00544386
24	Astrocyte-2	Pnpla7	ENSRNOG00000008190	-0.907108	0.00055409
24	Astrocyte-2	Hdac8	ENSRNOG00000003122	-0.900314	0.00741028
24	Astrocyte-2	Gabbr2	ENSRNOG00000008431	0.89807	0.00245334
24	Astrocyte-2	Camk1d	ENSRNOG00000017882	-0.895812	0.00245334
24	Astrocyte-2	Oxct1	ENSRNOG00000043094	0.895503	3.04447e-05
24	Astrocyte-2	Fchsd2	ENSRNOG00000019319	0.874461	3.02835e-06
24	Astrocyte-2	St13	ENSRNOG00000019070	0.856196	0.000155865
24	Astrocyte-2	Rapgef2	ENSRNOG00000021581	0.85259	0.000414366
24	Astrocyte-2	Tafa5	ENSRNOG00000049349	0.831021	0.000223576
24	Astrocyte-2	Luc7l3	ENSRNOG00000002835	-0.813161	0.0258209
24	Astrocyte-2	Eya1	ENSRNOG00000007590	-0.813155	0.00130642
24	Astrocyte-2	Afdn	ENSRNOG00000023753	-0.803746	0.040403
24	Astrocyte-2	Rasa3	ENSRNOG00000017671	0.80104	0.0265652
24	Astrocyte-2	Ahcyl1	ENSRNOG00000018569	-0.799414	0.000119157
24	Astrocyte-2	Abhd3	ENSRNOG00000029370	0.788789	0.00206397
24	Astrocyte-2	Tnfrsf19	ENSRNOG00000014265	0.758796	0.00597856
24	Astrocyte-2	Pkp4	ENSRNOG00000005504	0.7554	0.00161779
24	Astrocyte-2	Mrps6	ENSRNOG00000059381	0.753404	0.000388044
24	Astrocyte-2	Fgd6	ENSRNOG00000054515	-0.750642	0.0102185
24	Astrocyte-2	Slc4a4	ENSRNOG00000003134	-0.750476	2.7565e-05
24	Astrocyte-2	Tmem65	ENSRNOG00000008934	0.750119	0.000119157
24	Astrocyte-2	Camk2d	ENSRNOG00000011589	0.742747	0.000581451
24	Astrocyte-2	Rgcc	ENSRNOG00000042960	0.736781	0.000554954
24	Astrocyte-2	Chst11	ENSRNOG00000008885	0.731182	0.00125374
24	Astrocyte-2	Canx	ENSRNOG00000003343	0.728639	0.00108607
24	Astrocyte-2	Mboat2	ENSRNOG00000061050	0.72504	0.00332155
24	Astrocyte-2	Snta1	ENSRNOG00000016062	0.716928	0.00361417
24	Astrocyte-2	Arid1b	ENSRNOG00000017030	0.716798	0.000414366
24	Astrocyte-2	Tfdp2	ENSRNOG00000011241	-0.715677	0.00462177
24	Astrocyte-2	Tle1	ENSRNOG00000005882	0.714296	0.00821517
24	Astrocyte-2	Swt1	ENSRNOG00000032258	0.712851	0.00152431
24	Astrocyte-2	Clybl	ENSRNOG00000014075	-0.696893	0.00239047
24	Astrocyte-2	Maml2	ENSRNOG00000005879	0.696884	0.00634818
24	Astrocyte-2	Atp8a1	ENSRNOG00000034200	0.689534	0.0252218
24	Astrocyte-2	Nim1k	ENSRNOG00000016353	0.681924	0.000388044
24	Astrocyte-2	Smarca2	ENSRNOG00000011931	-0.674002	0.00055409
24	Astrocyte-2	Nol4	ENSRNOG00000014775	0.662786	0.00259278
24	Astrocyte-2	Pik3r1	ENSRNOG00000018903	-0.65693	0.00239047
24	Astrocyte-2	Ppp1r12a	ENSRNOG00000004925	0.653468	0.00245334
24	Astrocyte-2	Slc22a23	ENSRNOG00000017210	0.64201	0.000490477
24	Astrocyte-2	Hlf	ENSRNOG00000002456	-0.611322	0.0467303
24	Astrocyte-2	Srsf5	ENSRNOG00000005513	-0.602321	0.0398653
24	Astrocyte-2	Osbpl6	ENSRNOG00000010812	0.597021	0.0254667
24	Astrocyte-2	Stox2	ENSRNOG00000009590	-0.596729	0.0228586
24	Astrocyte-2	Pcdhgc3	ENSRNOG00000019799	0.595861	0.040403
24	Astrocyte-2	Slc7a11	ENSRNOG00000010210	0.587681	0.00213495
24	Astrocyte-2	Gulp1	ENSRNOG00000003242	0.582677	0.00119766
24	Astrocyte-2	Atp2a2	ENSRNOG00000001285	0.576287	0.00868371
24	Astrocyte-2	Chka	ENSRNOG00000016791	-0.56461	0.0138666
24	Astrocyte-2	Rai1	ENSRNOG00000060615	0.562373	0.000672161
24	Astrocyte-2	Magi2	ENSRNOG00000013962	-0.560478	0.00544386
24	Astrocyte-2	Rpn2	ENSRNOG00000007492	0.55915	0.00977387
24	Astrocyte-2	Map2	ENSRNOG00000011841	-0.559091	0.00259278
24	Astrocyte-2	Ash1l	ENSRNOG00000020386	0.549598	0.00818508
24	Astrocyte-2	Nav1	ENSRNOG00000008425	0.547939	0.0188175
24	Astrocyte-2	Gramd2b	ENSRNOG00000015225	-0.545183	0.0227614
24	Astrocyte-2	Nktr	ENSRNOG00000049128	0.54202	0.00795066
24	Astrocyte-2	Mpdz	ENSRNOG00000007894	0.539343	0.00276301
24	Astrocyte-2	Brwd1	ENSRNOG00000001632	0.538391	0.0014363
24	Astrocyte-2	Apba2	ENSRNOG00000016358	0.537257	0.00328963
24	Astrocyte-2	Slc1a2	ENSRNOG00000005479	-0.53193	0.0158757
24	Astrocyte-2	Insr	ENSRNOG00000029986	-0.528122	0.0412859
24	Astrocyte-2	Chchd3	ENSRNOG00000013211	0.52404	0.00787772
24	Astrocyte-2	Siah1	ENSRNOG00000015143	-0.522411	0.0265652
24	Astrocyte-2	Hspd1	ENSRNOG00000014525	0.520258	0.037194
24	Astrocyte-2	Grm3	ENSRNOG00000005519	0.520038	0.00145811
24	Astrocyte-2	Mmd2	ENSRNOG00000001113	0.518295	0.0378988
24	Astrocyte-2	Caskin1	ENSRNOG00000003195	0.505022	0.0133252
24	Astrocyte-2	Nedd4l	ENSRNOG00000017610	0.505013	0.0448362
24	Astrocyte-2	Ptprn2	ENSRNOG00000005003	0.502928	0.0210708
24	Astrocyte-2	Ptn	ENSRNOG00000011946	0.500918	0.0357406
24	Astrocyte-2	Rab10	ENSRNOG00000047088	0.500508	0.00317363
24	Astrocyte-2	Car2	ENSRNOG00000009629	0.492435	0.0422503
24	Astrocyte-2	Fam49a	ENSRNOG00000052758	-0.48768	0.0459262
24	Astrocyte-2	Mapk4	ENSRNOG00000015401	-0.487188	0.0470601
24	Astrocyte-2	Ppip5k1	ENSRNOG00000014436	0.4853	0.00593317
24	Astrocyte-2	Dab1	ENSRNOG00000007410	0.481509	0.0393714
24	Astrocyte-2	Dtna	ENSRNOG00000016671	-0.476837	0.034862
24	Astrocyte-2	St3gal3	ENSRNOG00000019843	0.474683	0.0393085
24	Astrocyte-2	Sncaip	ENSRNOG00000018254	0.474205	0.0280202
24	Astrocyte-2	Fbxl4	ENSRNOG00000005641	-0.473915	0.0216096
24	Astrocyte-2	Prrx1	ENSRNOG00000003720	0.467274	0.0486808
24	Astrocyte-2	Daam1	ENSRNOG00000004345	0.46711	0.0141411
24	Astrocyte-2	Vti1a	ENSRNOG00000042786	0.460038	0.00377265
24	Astrocyte-2	Ube2k	ENSRNOG00000027088	0.459017	0.00565912
24	Astrocyte-2	Arap2	ENSRNOG00000056826	-0.457877	0.00245334
24	Astrocyte-2	Mkln1	ENSRNOG00000054514	-0.456528	0.0466117
24	Astrocyte-2	Tp53bp2	ENSRNOG00000003237	-0.454993	0.00787772
24	Astrocyte-2	AC241873.1	ENSRNOG00000060617	-0.453945	0.0273698
24	Astrocyte-2	Sclt1	ENSRNOG00000014139	-0.452828	0.0448362
24	Astrocyte-2	Luc7l2	ENSRNOG00000006001	-0.450017	0.0147248
24	Astrocyte-2	Nf2	ENSRNOG00000007948	0.442649	0.00868371
24	Astrocyte-2	Gbf1	ENSRNOG00000026048	0.441178	0.0467303
24	Astrocyte-2	Ptges3	ENSRNOG00000002642	0.436774	0.00733748
24	Astrocyte-2	Disp1	ENSRNOG00000003635	0.434564	0.0116835
24	Astrocyte-2	Cdh10	ENSRNOG00000009771	0.426366	0.00133279
24	Astrocyte-2	Ezr	ENSRNOG00000018524	0.420043	0.000757145
24	Astrocyte-2	Hspa4	ENSRNOG00000016596	0.419006	0.00319538
24	Astrocyte-2	AABR07059663.1	ENSRNOG00000051922	-0.418549	0.034862
24	Astrocyte-2	Ntrk2	ENSRNOG00000018839	0.417714	0.00100829
24	Astrocyte-2	Enah	ENSRNOG00000031934	-0.416472	0.015802
24	Astrocyte-2	Rgs20	ENSRNOG00000008100	0.411318	0.0407662
24	Astrocyte-2	NEWGENE-1310139	ENSRNOG00000027002	-0.410987	0.0153182
24	Astrocyte-2	Rgs3	ENSRNOG00000024501	-0.408047	0.0320659
24	Astrocyte-2	Txndc11	ENSRNOG00000002452	0.407652	0.0397862
24	Astrocyte-2	Asph	ENSRNOG00000007445	-0.402488	0.0257737
24	Astrocyte-2	Ctif	ENSRNOG00000018342	0.401276	0.0380809
24	Astrocyte-2	Far1	ENSRNOG00000013176	0.39668	0.0357406
24	Astrocyte-2	Micos10	ENSRNOG00000042696	0.379945	0.0258209
24	Astrocyte-2	Tax1bp1	ENSRNOG00000008393	-0.379211	0.0350819
24	Astrocyte-2	Lrp11	ENSRNOG00000014303	0.375732	0.0244789
24	Astrocyte-2	Kctd1	ENSRNOG00000016467	0.373734	0.014123
24	Astrocyte-2	Nwd1	ENSRNOG00000052129	-0.372689	0.00532376
24	Astrocyte-2	Etv6	ENSRNOG00000005984	0.367841	0.0422503
24	Astrocyte-2	Ankrd28	ENSRNOG00000019697	-0.364677	0.0227899
24	Astrocyte-2	Fam193a	ENSRNOG00000013832	0.363601	0.00507462
24	Astrocyte-2	Anxa6	ENSRNOG00000010668	0.360076	0.0416212
24	Astrocyte-2	Mbtd1	ENSRNOG00000049988	-0.359066	0.0117218
24	Astrocyte-2	Usp34	ENSRNOG00000051889	0.35722	0.0216244
24	Astrocyte-2	Gap43	ENSRNOG00000001528	0.35431	0.0257737
24	Astrocyte-2	Sik3	ENSRNOG00000045931	0.35428	0.00310614
24	Astrocyte-2	Igsf11	ENSRNOG00000001525	0.351661	0.00328963
24	Astrocyte-2	Cbfa2t2	ENSRNOG00000016352	0.351488	0.0370903
24	Astrocyte-2	Nrf1	ENSRNOG00000008752	0.345008	0.00579121
24	Astrocyte-2	Snd1	ENSRNOG00000031173	0.336581	0.0357406
24	Astrocyte-2	Ift74	ENSRNOG00000008075	-0.333804	0.0343561
24	Astrocyte-2	Micu2	ENSRNOG00000011168	-0.332468	0.0433785
24	Astrocyte-2	Aig1	ENSRNOG00000010753	0.326826	0.0320659
24	Astrocyte-2	Srsf6	ENSRNOG00000006380	-0.326092	0.0273698
24	Astrocyte-2	Ssbp2	ENSRNOG00000016213	0.321197	0.0216096
24	Astrocyte-2	Prorp	ENSRNOG00000007043	-0.319316	0.0357406
24	Astrocyte-2	Tnik	ENSRNOG00000012422	-0.309098	0.0140882
24	Astrocyte-2	Ttc7a	ENSRNOG00000014879	0.300442	0.0486808
24	Astrocyte-2	Psmd4	ENSRNOG00000021042	0.300007	0.0357406
24	Astrocyte-2	Ralgapa1	ENSRNOG00000046256	0.296876	0.0488231
24	Astrocyte-2	Cdc42	ENSRNOG00000013536	0.284157	0.0470601
24	Astrocyte-2	Gramd4	ENSRNOG00000016968	0.271826	0.0420837
24	Astrocyte-2	AABR07037451.2	ENSRNOG00000062231	0.264596	0.0416212
24	Astrocyte-2	Atp1a2	ENSRNOG00000007290	-0.254213	0.040403
24	Astrocyte-2	Fgfr2	ENSRNOG00000016374	0.242891	0.00180126
24	Astrocyte-2	Soga3	ENSRNOG00000012324	0.239499	0.0357406
24	Astrocyte-2	Adam10	ENSRNOG00000054257	0.239313	0.031729
24	Astrocyte-2	Cnot2	ENSRNOG00000004909	0.225125	0.0357406
24	Astrocyte-2	Kmt2c	ENSRNOG00000061080	0.22186	0.030286
24	Astrocyte-2	Macf1	ENSRNOG00000016047	0.208264	0.0273069
24	Astrocyte-2	Gpatch8	ENSRNOG00000021044	-0.207735	0.00383571
24	Astrocyte-2	Nrcam	ENSRNOG00000004067	0.206521	0.0229435
24	Astrocyte-2	Rasa1	ENSRNOG00000029185	0.202534	0.0470994
24	Astrocyte-2	Slc1a3	ENSRNOG00000016163	-0.192178	0.0143349
24	Astrocyte-2	Xpr1	ENSRNOG00000000042	-0.183848	0.0116
24	Astrocyte-2	Nxn	ENSRNOG00000008178	-0.174405	0.00908784
24	Astrocyte-2	Klhl5	ENSRNOG00000008421	-0.168873	0.00970524
27	Microglia	P4ha1	ENSRNOG00000050655	2.73759	0.0137865
27	Microglia	Tanc2	ENSRNOG00000052840	1.48437	0.00660295
27	Microglia	Hsph1	ENSRNOG00000000902	1.34833	0.0245974
27	Microglia	Nav3	ENSRNOG00000052157	-1.23472	0.00721573
27	Microglia	AABR07068161.1	ENSRNOG00000053200	0.758266	0.0140036

## Sheet: Table S5
Supplementary Table 5: Summary of up and down regulated DEGs by cluster and phenotype
Cluster#	ClusterID	Acute-administration upregulated	Acute-administration downregulated	Chronic self-administration upregulated	Chronic self-administration downregulated
1	Cholinergic	0	0	3	1
2	D1R MSN-3	17	14	137	51
3	D1R MSN-2	141	50	382	190
4	D1R MSN-1	16	19	1	3
5	MSN-3	15	6	64	30
6	D2R MSN-4	4	3	69	31
7	D2R MSN-3	91	49	313	112
8	D2R MSN-2	8	9	54	25
9	D2R MSN-1	1	2	23	17
10	MSN-2	20	9	79	33
11	MSN-1	0	0	0	1
12	Grm8 MSN	0	0	10	4
13	Sst Interneuron	0	0	17	6
14	Interneuron-3	0	0	0	0
15	Interneuron-2	0	0	5	1
16	Interneuron-1	0	0	1	1
17	Pvalb Interneuron	15	4	11	9
18	Oligodendrocyte-4	92	39	79	50
19	Oligodendrocyte-3	142	74	141	65
20	Oligodendrocyte-2	27	23	45	24
21	Oligodendrocyte-1	1	0	1	1
22	Oligo Precursor	4	1	9	1
23	Astrocyte-3	0	0	0	0
24	Astrocyte-2	117	88	198	144
25	Astrocyte-1	0	0	0	0
26	Endothelial	0	0	7	1
27	Microglia	4	1	3	0
		715	391	1652	801

## Sheet: Table S6
Supplementary Table 6: Up and down regulated DEGs for the chronic morphine group by cluster
Cluster #	Cluster ID	Gene	Ensembl ID	LogFC	q-value
1	Cholinergic	AABR07059679.1	ENSRNOG00000051264	2.84314	0.000532815
1	Cholinergic	Rsrp1	ENSRNOG00000017309	-2.28425	0.000126577
1	Cholinergic	Pdia3	ENSRNOG00000015018	1.80313	0.00450151
1	Cholinergic	Sgsm1	ENSRNOG00000000708	1.64943	0.0325255
2	D1R MSN-3	Grm1	ENSRNOG00000014290	1.66344	0.00029334
2	D1R MSN-3	Hspa5	ENSRNOG00000018294	1.47037	0.00336527
2	D1R MSN-3	Bach2	ENSRNOG00000006170	-1.46997	0.0357829
2	D1R MSN-3	Ralyl	ENSRNOG00000011400	-1.45466	0.00604774
2	D1R MSN-3	Rsrp1	ENSRNOG00000017309	-1.38301	0.000177325
2	D1R MSN-3	Rgs9	ENSRNOG00000003800	1.37535	0.00838581
2	D1R MSN-3	Fstl5	ENSRNOG00000047002	1.36576	0.00606635
2	D1R MSN-3	Slc8a1	ENSRNOG00000008479	-1.35449	0.0374185
2	D1R MSN-3	Mcf2l	ENSRNOG00000028426	1.31371	2.99966e-05
2	D1R MSN-3	Ankrd55	ENSRNOG00000013555	-1.30131	0.0098364
2	D1R MSN-3	Ercc6l2	ENSRNOG00000019175	-1.27575	0.00564623
2	D1R MSN-3	Fnbp1l	ENSRNOG00000013798	1.23543	0.00675919
2	D1R MSN-3	Zfp385d	ENSRNOG00000014661	1.20776	0.0430267
2	D1R MSN-3	Ak2	ENSRNOG00000000122	1.15952	0.00209131
2	D1R MSN-3	Nav2	ENSRNOG00000014530	1.15921	0.0138562
2	D1R MSN-3	Mboat2	ENSRNOG00000061050	1.14484	0.000391159
2	D1R MSN-3	Unc13c	ENSRNOG00000056612	-1.12693	0.0292244
2	D1R MSN-3	Maml2	ENSRNOG00000005879	1.09751	0.00294656
2	D1R MSN-3	Tial1	ENSRNOG00000020271	-1.09217	0.00180758
2	D1R MSN-3	AC134224.1	ENSRNOG00000062127	-1.09101	0.00813273
2	D1R MSN-3	Hsp90ab1	ENSRNOG00000019834	1.07579	0.0419447
2	D1R MSN-3	Pced1b	ENSRNOG00000022807	-1.07365	0.00176798
2	D1R MSN-3	Eif2ak2	ENSRNOG00000048315	1.05057	0.0138562
2	D1R MSN-3	Pde1a	ENSRNOG00000054212	-1.04996	0.0348811
2	D1R MSN-3	Hsph1	ENSRNOG00000000902	1.03743	7.60619e-05
2	D1R MSN-3	Kif5a	ENSRNOG00000005299	1.02726	0.00498473
2	D1R MSN-3	Ptpn9	ENSRNOG00000017600	-1.02234	0.00180758
2	D1R MSN-3	Dtx3	ENSRNOG00000005129	1.01968	0.0132597
2	D1R MSN-3	Thsd7a	ENSRNOG00000030151	0.987398	0.0189666
2	D1R MSN-3	Rasgrp2	ENSRNOG00000021098	0.973093	0.0233298
2	D1R MSN-3	AABR07032496.1	ENSRNOG00000057780	-0.956637	0.00667384
2	D1R MSN-3	Pdia3	ENSRNOG00000015018	0.938152	0.0123784
2	D1R MSN-3	Bcl2	ENSRNOG00000002791	-0.92095	0.02677
2	D1R MSN-3	Mrps6	ENSRNOG00000059381	0.920237	0.000982096
2	D1R MSN-3	Tmem132d	ENSRNOG00000008447	0.906447	0.0173714
2	D1R MSN-3	Slc8a3	ENSRNOG00000029871	0.904899	0.00606635
2	D1R MSN-3	Gpr137c	ENSRNOG00000026328	0.901925	0.0056448
2	D1R MSN-3	Kcnk2	ENSRNOG00000002653	0.89065	0.00843769
2	D1R MSN-3	Cntn6	ENSRNOG00000032517	0.883336	0.0329538
2	D1R MSN-3	Sgsm1	ENSRNOG00000000708	0.882937	0.0248159
2	D1R MSN-3	Atp2a2	ENSRNOG00000001285	0.866956	0.000758699
2	D1R MSN-3	Ero1b	ENSRNOG00000002609	0.848019	0.000401123
2	D1R MSN-3	Rab27b	ENSRNOG00000012176	-0.84716	0.00672274
2	D1R MSN-3	Chordc1	ENSRNOG00000026643	0.842592	0.006708
2	D1R MSN-3	Sorbs1	ENSRNOG00000015658	0.830364	0.00933355
2	D1R MSN-3	Grb10	ENSRNOG00000004290	-0.820826	0.0439661
2	D1R MSN-3	Rapgef4	ENSRNOG00000001516	-0.819291	0.014414
2	D1R MSN-3	Slc24a2	ENSRNOG00000008169	0.813496	0.0190187
2	D1R MSN-3	Epb41	ENSRNOG00000010037	0.807291	0.00482101
2	D1R MSN-3	Col25a1	ENSRNOG00000050706	-0.805349	0.0234941
2	D1R MSN-3	Gpbp1	ENSRNOG00000013002	0.798774	0.0234941
2	D1R MSN-3	Hsp90b1	ENSRNOG00000026963	0.793511	0.00294656
2	D1R MSN-3	Pik3c2b	ENSRNOG00000029938	0.787336	0.006708
2	D1R MSN-3	Mtus2	ENSRNOG00000032410	-0.783379	0.0103325
2	D1R MSN-3	Rbms3	ENSRNOG00000025881	-0.783098	0.0203382
2	D1R MSN-3	Cntn3	ENSRNOG00000006144	0.771185	0.0112175
2	D1R MSN-3	Prkca	ENSRNOG00000003491	-0.760532	0.0444572
2	D1R MSN-3	Samd5	ENSRNOG00000023549	0.759312	0.00482101
2	D1R MSN-3	Ddx5	ENSRNOG00000030680	0.742249	0.00029334
2	D1R MSN-3	Flrt2	ENSRNOG00000003732	0.739822	0.0234941
2	D1R MSN-3	Mtcl1	ENSRNOG00000025527	0.736143	0.0463383
2	D1R MSN-3	Dip2c	ENSRNOG00000015288	-0.725228	0.00975645
2	D1R MSN-3	Cnnm1	ENSRNOG00000016302	0.706818	0.00667384
2	D1R MSN-3	Strada	ENSRNOG00000008637	-0.706678	0.0261025
2	D1R MSN-3	AABR07005752.1	ENSRNOG00000057137	-0.704308	0.0444572
2	D1R MSN-3	Inpp5f	ENSRNOG00000020388	-0.701028	0.0398015
2	D1R MSN-3	St13	ENSRNOG00000019070	0.696812	0.00424696
2	D1R MSN-3	Osbp2	ENSRNOG00000019645	0.696326	0.0451496
2	D1R MSN-3	Rab30	ENSRNOG00000010224	0.690831	0.0474331
2	D1R MSN-3	AABR07001519.1	ENSRNOG00000055547	-0.688227	0.0123784
2	D1R MSN-3	Mrap2	ENSRNOG00000010545	0.677136	0.0143763
2	D1R MSN-3	RGD1563680	ENSRNOG00000004571	0.665641	0.0140111
2	D1R MSN-3	Traip	ENSRNOG00000030101	0.664056	0.00213915
2	D1R MSN-3	Sgpp2	ENSRNOG00000037695	0.661319	0.00166101
2	D1R MSN-3	Pdzd2	ENSRNOG00000013140	-0.660544	0.0278046
2	D1R MSN-3	Dtna	ENSRNOG00000016671	0.659882	0.018339
2	D1R MSN-3	Sh3rf1	ENSRNOG00000010358	-0.657991	0.0247014
2	D1R MSN-3	Gripap1	ENSRNOG00000009071	0.655294	0.00491916
2	D1R MSN-3	Sarnp	ENSRNOG00000030520	-0.644827	0.0173714
2	D1R MSN-3	Slc12a6	ENSRNOG00000005196	0.632384	0.0438663
2	D1R MSN-3	Rab6b	ENSRNOG00000009198	0.62917	0.0233403
2	D1R MSN-3	Pacsin2	ENSRNOG00000009756	0.626409	0.0143763
2	D1R MSN-3	Pnpla8	ENSRNOG00000039091	0.626353	0.00360807
2	D1R MSN-3	Huwe1	ENSRNOG00000061262	-0.624116	0.0374689
2	D1R MSN-3	Jak2	ENSRNOG00000059968	0.622735	0.00366759
2	D1R MSN-3	Prkcg	ENSRNOG00000054371	0.620464	0.0410568
2	D1R MSN-3	Stmn2	ENSRNOG00000011705	0.617795	0.006708
2	D1R MSN-3	Klhdc10	ENSRNOG00000010267	-0.61699	0.0189666
2	D1R MSN-3	Plcd4	ENSRNOG00000016361	0.616769	0.0474331
2	D1R MSN-3	AC134204.1	ENSRNOG00000051069	-0.598683	0.01623
2	D1R MSN-3	Nmnat2	ENSRNOG00000027697	0.598507	0.0247014
2	D1R MSN-3	Naa16	ENSRNOG00000045863	0.597518	0.00667384
2	D1R MSN-3	Snx14	ENSRNOG00000011348	0.597012	0.00337299
2	D1R MSN-3	Nlk	ENSRNOG00000008704	0.594335	9.7686e-05
2	D1R MSN-3	Cplane1	ENSRNOG00000042118	0.593961	0.0221151
2	D1R MSN-3	Hnrnpa2b1	ENSRNOG00000011175	0.589945	0.0411943
2	D1R MSN-3	Col11a1	ENSRNOG00000023148	0.587877	0.0233403
2	D1R MSN-3	Igf1r	ENSRNOG00000014187	0.585796	0.0366716
2	D1R MSN-3	Slc6a6	ENSRNOG00000009019	0.57754	0.0233403
2	D1R MSN-3	Tet3	ENSRNOG00000011387	0.575995	0.0123784
2	D1R MSN-3	Pigl	ENSRNOG00000003070	0.558849	0.0140111
2	D1R MSN-3	Slc22a23	ENSRNOG00000017210	0.557701	0.0348291
2	D1R MSN-3	Gng7	ENSRNOG00000019857	0.554029	0.0437474
2	D1R MSN-3	Ptbp2	ENSRNOG00000010827	-0.553622	0.0322182
2	D1R MSN-3	Numbl	ENSRNOG00000020867	0.552639	0.0491324
2	D1R MSN-3	Zc3h6	ENSRNOG00000026277	-0.549319	0.0357829
2	D1R MSN-3	Apoa2	ENSRNOG00000003500	0.548129	0.0168376
2	D1R MSN-3	Spock2	ENSRNOG00000061544	0.545587	0.0233403
2	D1R MSN-3	Rsbn1	ENSRNOG00000019671	0.545118	0.0488315
2	D1R MSN-3	Zfyve19	ENSRNOG00000012528	0.540856	0.00482101
2	D1R MSN-3	Cdc42bpa	ENSRNOG00000002841	0.53742	0.00287542
2	D1R MSN-3	Copg2	ENSRNOG00000011014	-0.533084	0.0474331
2	D1R MSN-3	Fxr1	ENSRNOG00000051480	0.532625	0.0293731
2	D1R MSN-3	Crebbp	ENSRNOG00000005330	0.52483	0.0189666
2	D1R MSN-3	Celf5	ENSRNOG00000004695	0.513507	0.0233403
2	D1R MSN-3	Kcnq3	ENSRNOG00000005206	0.511979	0.0151298
2	D1R MSN-3	Mroh1	ENSRNOG00000030355	0.509157	0.0188704
2	D1R MSN-3	Prkaa2	ENSRNOG00000007706	0.508471	0.0189666
2	D1R MSN-3	Lman2l	ENSRNOG00000015699	0.505616	0.00667384
2	D1R MSN-3	Adcy3	ENSRNOG00000003999	0.504716	0.029064
2	D1R MSN-3	Ppip5k1	ENSRNOG00000014436	0.503222	0.0178279
2	D1R MSN-3	Tnrc18	ENSRNOG00000024482	0.502621	0.02104
2	D1R MSN-3	Nsf	ENSRNOG00000003905	0.502248	0.0262031
2	D1R MSN-3	Smpd3	ENSRNOG00000000257	0.50164	0.0189666
2	D1R MSN-3	Septin11	ENSRNOG00000002182	0.501617	0.0233403
2	D1R MSN-3	Scn1a	ENSRNOG00000053122	0.497516	0.0189666
2	D1R MSN-3	Cdk17	ENSRNOG00000004148	0.49531	0.0189666
2	D1R MSN-3	Dlg4	ENSRNOG00000018526	0.488346	0.0241953
2	D1R MSN-3	Gpr162	ENSRNOG00000016143	0.48786	0.0292244
2	D1R MSN-3	Tubb3	ENSRNOG00000017209	0.487502	0.0442437
2	D1R MSN-3	Cacna1i	ENSRNOG00000060407	0.486649	0.0186967
2	D1R MSN-3	Kcnab2	ENSRNOG00000011550	0.484027	0.0189666
2	D1R MSN-3	Ryr2	ENSRNOG00000017060	0.479966	0.0151298
2	D1R MSN-3	Scn8a	ENSRNOG00000005309	0.477103	0.014414
2	D1R MSN-3	Spg11	ENSRNOG00000021954	-0.475302	0.0321936
2	D1R MSN-3	Camk2a	ENSRNOG00000018712	0.469311	0.018339
2	D1R MSN-3	Dmpk	ENSRNOG00000015085	0.465212	0.00366759
2	D1R MSN-3	Faf1	ENSRNOG00000008523	-0.461154	0.00604774
2	D1R MSN-3	Csnk2a1	ENSRNOG00000005276	0.460526	0.01623
2	D1R MSN-3	Syndig1	ENSRNOG00000031536	0.459233	0.00714686
2	D1R MSN-3	Fam49a	ENSRNOG00000052758	-0.453321	0.0451185
2	D1R MSN-3	Pcsk2	ENSRNOG00000005438	0.449426	0.00747079
2	D1R MSN-3	Rbfox3	ENSRNOG00000003386	0.443872	0.0123784
2	D1R MSN-3	Setd2	ENSRNOG00000020915	0.442393	0.024596
2	D1R MSN-3	Kcnq2	ENSRNOG00000011624	0.426857	0.0255797
2	D1R MSN-3	Igsf11	ENSRNOG00000001525	0.425775	0.0320502
2	D1R MSN-3	AABR07048878.1	ENSRNOG00000051725	0.423133	0.0248159
2	D1R MSN-3	Dclk1	ENSRNOG00000032922	-0.418099	0.00667384
2	D1R MSN-3	Canx	ENSRNOG00000003343	0.416633	0.0199652
2	D1R MSN-3	Actn1	ENSRNOG00000056756	0.414539	0.046224
2	D1R MSN-3	Slc9a1	ENSRNOG00000007982	0.409776	0.00595864
2	D1R MSN-3	Msi2	ENSRNOG00000025338	0.405683	0.0366716
2	D1R MSN-3	Exoc1	ENSRNOG00000002144	-0.404905	0.0368709
2	D1R MSN-3	Smad1	ENSRNOG00000018483	0.399063	0.0103325
2	D1R MSN-3	Efcab2	ENSRNOG00000042201	0.398751	0.0410568
2	D1R MSN-3	Cabp1	ENSRNOG00000001173	0.398273	0.0342747
2	D1R MSN-3	Morc3	ENSRNOG00000026236	0.392354	0.0173714
2	D1R MSN-3	Nalcn	ENSRNOG00000004752	-0.382629	0.0234941
2	D1R MSN-3	Kdm4c	ENSRNOG00000006644	-0.379919	0.0262031
2	D1R MSN-3	Phkg2	ENSRNOG00000018725	0.379292	0.0234941
2	D1R MSN-3	Grm7	ENSRNOG00000005662	0.37776	0.0123784
2	D1R MSN-3	Gabra4	ENSRNOG00000002336	0.37699	0.02677
2	D1R MSN-3	Cd46	ENSRNOG00000007917	0.374826	0.0233403
2	D1R MSN-3	RGD1308428	ENSRNOG00000021129	0.35941	0.039255
2	D1R MSN-3	Zc3h11a	ENSRNOG00000053210	0.349125	0.0369809
2	D1R MSN-3	Baiap2	ENSRNOG00000004049	0.348825	0.0189666
2	D1R MSN-3	Fam172a	ENSRNOG00000013844	-0.324806	0.0491324
2	D1R MSN-3	Ehbp1	ENSRNOG00000008917	0.323537	0.0368709
2	D1R MSN-3	Ryr3	ENSRNOG00000006645	-0.315096	0.0103325
2	D1R MSN-3	Meaf6	ENSRNOG00000009309	0.301482	0.0357829
2	D1R MSN-3	R3hdm1	ENSRNOG00000004099	-0.295665	0.0270098
2	D1R MSN-3	Thada	ENSRNOG00000025899	-0.2935	7.60619e-05
2	D1R MSN-3	Syn2	ENSRNOG00000008157	0.292663	0.0234941
2	D1R MSN-3	Ctnnd2	ENSRNOG00000010649	0.2891	0.00667384
2	D1R MSN-3	Atxn7l1	ENSRNOG00000010415	-0.27172	0.006708
2	D1R MSN-3	Chn1	ENSRNOG00000017939	0.268317	0.0225207
2	D1R MSN-3	Abcg1	ENSRNOG00000001158	-0.266939	0.0474331
2	D1R MSN-3	Senp6	ENSRNOG00000024336	0.236158	0.0185571
2	D1R MSN-3	Ank3	ENSRNOG00000053288	0.230609	0.0341651
2	D1R MSN-3	Btbd10	ENSRNOG00000014341	-0.226315	0.0173714
2	D1R MSN-3	C2cd5	ENSRNOG00000014382	0.221202	0.0187836
2	D1R MSN-3	Tspan5	ENSRNOG00000015913	0.21522	0.0168376
2	D1R MSN-3	Ptpro	ENSRNOG00000006231	0.188312	0.00482101
2	D1R MSN-3	Micu3	ENSRNOG00000012767	-0.182317	0.0474978
2	D1R MSN-3	Top1	ENSRNOG00000047611	0.173585	0.0233403
2	D1R MSN-3	Med13l	ENSRNOG00000001120	0.172602	0.0255797
2	D1R MSN-3	Pank2	ENSRNOG00000025286	0.169612	0.00958642
2	D1R MSN-3	Casc4	ENSRNOG00000016357	-0.142889	0.0445277
3	D1R MSN-2	Thada	ENSRNOG00000025899	-1.59075	2.08396e-06
3	D1R MSN-2	Eif2ak2	ENSRNOG00000048315	1.45828	0.000686848
3	D1R MSN-2	Ercc6l2	ENSRNOG00000019175	-1.44091	0.00013041
3	D1R MSN-2	Tmem65	ENSRNOG00000008934	1.41606	9.23461e-10
3	D1R MSN-2	AABR07027979.1	ENSRNOG00000053341	-1.38412	4.93238e-05
3	D1R MSN-2	Rsrp1	ENSRNOG00000017309	-1.379	0.000128273
3	D1R MSN-2	Hspa5	ENSRNOG00000018294	1.34243	2.93897e-05
3	D1R MSN-2	Mcf2l	ENSRNOG00000028426	1.32502	8.6987e-07
3	D1R MSN-2	Rbm3	ENSRNOG00000005387	-1.23488	0.000405659
3	D1R MSN-2	Hsph1	ENSRNOG00000000902	1.12933	0.000128273
3	D1R MSN-2	Pdzd2	ENSRNOG00000013140	-1.12629	7.19442e-07
3	D1R MSN-2	Dnaja1	ENSRNOG00000007029	1.09657	1.47584e-05
3	D1R MSN-2	Hsp90ab1	ENSRNOG00000019834	1.02766	0.027618
3	D1R MSN-2	Ptpro	ENSRNOG00000006231	1.01486	7.97765e-05
3	D1R MSN-2	Ak2	ENSRNOG00000000122	1.01215	0.00215357
3	D1R MSN-2	Fnbp1l	ENSRNOG00000013798	1.00547	0.00598996
3	D1R MSN-2	Pdia3	ENSRNOG00000015018	0.998702	8.32025e-07
3	D1R MSN-2	Mrps6	ENSRNOG00000059381	0.951955	4.11113e-05
3	D1R MSN-2	Fstl5	ENSRNOG00000047002	0.948718	0.00151694
3	D1R MSN-2	Cdh18	ENSRNOG00000010535	0.94277	0.00287039
3	D1R MSN-2	Epha3	ENSRNOG00000030285	-0.928596	0.0120486
3	D1R MSN-2	Zfp521	ENSRNOG00000016874	0.910797	0.0202201
3	D1R MSN-2	Chordc1	ENSRNOG00000026643	0.903836	5.08278e-05
3	D1R MSN-2	Stx1b	ENSRNOG00000019193	-0.903272	0.000131849
3	D1R MSN-2	AC134224.1	ENSRNOG00000062127	-0.890135	0.00107929
3	D1R MSN-2	Thrb	ENSRNOG00000006649	0.889251	5.07313e-05
3	D1R MSN-2	Inpp4b	ENSRNOG00000018382	-0.886143	0.0110376
3	D1R MSN-2	AABR07001519.1	ENSRNOG00000055547	-0.88551	0.000446804
3	D1R MSN-2	Eda	ENSRNOG00000032208	0.862278	1.71221e-06
3	D1R MSN-2	Celf5	ENSRNOG00000004695	0.846045	7.19442e-07
3	D1R MSN-2	Art3	ENSRNOG00000002256	0.8385	7.19442e-07
3	D1R MSN-2	Vps13a	ENSRNOG00000025539	0.838037	1.71221e-06
3	D1R MSN-2	Cyld	ENSRNOG00000014048	0.837892	0.000168977
3	D1R MSN-2	Sgsm1	ENSRNOG00000000708	0.832322	0.000259038
3	D1R MSN-2	Mboat2	ENSRNOG00000061050	0.831253	2.8181e-05
3	D1R MSN-2	Crim1	ENSRNOG00000004208	0.830623	6.57342e-05
3	D1R MSN-2	Hsp90b1	ENSRNOG00000026963	0.817965	2.48497e-05
3	D1R MSN-2	Kcnk2	ENSRNOG00000002653	0.801378	0.0221998
3	D1R MSN-2	Ddx5	ENSRNOG00000030680	0.797293	0.000128273
3	D1R MSN-2	Sema3e	ENSRNOG00000006631	0.793876	0.00204917
3	D1R MSN-2	AC126641.1	ENSRNOG00000011160	0.789011	0.0461725
3	D1R MSN-2	Arnt2	ENSRNOG00000013017	-0.786533	3.08869e-05
3	D1R MSN-2	Grb10	ENSRNOG00000004290	-0.786229	0.00338338
3	D1R MSN-2	Naa16	ENSRNOG00000045863	0.783511	8.69372e-05
3	D1R MSN-2	Kitlg	ENSRNOG00000005386	0.781923	0.000801207
3	D1R MSN-2	Specc1	ENSRNOG00000002903	0.777552	1.88199e-05
3	D1R MSN-2	Chka	ENSRNOG00000016791	-0.756285	0.000393536
3	D1R MSN-2	Babam2	ENSRNOG00000004364	-0.755984	1.37947e-06
3	D1R MSN-2	Atp2a2	ENSRNOG00000001285	0.754091	0.00070813
3	D1R MSN-2	LOC679894	ENSRNOG00000042340	0.752958	0.00017943
3	D1R MSN-2	Neto2	ENSRNOG00000016245	0.745243	0.00128905
3	D1R MSN-2	Nckap5	ENSRNOG00000021553	-0.745031	0.019459
3	D1R MSN-2	Man1c1	ENSRNOG00000017087	-0.738261	0.0187994
3	D1R MSN-2	Maml2	ENSRNOG00000005879	0.736315	0.000128273
3	D1R MSN-2	Hfm1	ENSRNOG00000023299	-0.720287	0.000172817
3	D1R MSN-2	Spred1	ENSRNOG00000005209	0.720221	0.0173827
3	D1R MSN-2	Ptbp2	ENSRNOG00000010827	-0.716901	0.00199735
3	D1R MSN-2	Plcxd3	ENSRNOG00000014550	0.713946	0.0471507
3	D1R MSN-2	Dgkg	ENSRNOG00000001796	-0.708208	0.0173827
3	D1R MSN-2	Fbxo34	ENSRNOG00000011704	0.707818	3.08869e-05
3	D1R MSN-2	Mpdz	ENSRNOG00000007894	0.70491	0.00024421
3	D1R MSN-2	Strada	ENSRNOG00000008637	-0.704463	0.00199735
3	D1R MSN-2	Sgpp2	ENSRNOG00000037695	0.697786	0.000563855
3	D1R MSN-2	Cdh11	ENSRNOG00000013481	0.688417	0.0485336
3	D1R MSN-2	Gpbp1	ENSRNOG00000013002	0.686842	1.47584e-05
3	D1R MSN-2	Sil1	ENSRNOG00000019826	-0.685744	0.000128273
3	D1R MSN-2	Etfa	ENSRNOG00000015233	-0.68501	0.00244897
3	D1R MSN-2	Trim9	ENSRNOG00000007031	0.681064	0.0247355
3	D1R MSN-2	H3f3a	ENSRNOG00000006532	-0.678765	0.012198
3	D1R MSN-2	Foxo1	ENSRNOG00000013397	0.677223	0.00289922
3	D1R MSN-2	Rbms1	ENSRNOG00000008482	0.674039	0.0269572
3	D1R MSN-2	Styxl1	ENSRNOG00000023366	-0.671953	0.00184593
3	D1R MSN-2	Frmd4b	ENSRNOG00000007764	0.669457	0.00673328
3	D1R MSN-2	Srgap2	ENSRNOG00000006733	0.664519	0.000988625
3	D1R MSN-2	Atf7	ENSRNOG00000015269	-0.659466	0.0344659
3	D1R MSN-2	Ero1b	ENSRNOG00000002609	0.659149	2.24897e-07
3	D1R MSN-2	Itsn2	ENSRNOG00000046741	0.657861	3.6552e-06
3	D1R MSN-2	Mbnl1	ENSRNOG00000014076	0.655539	0.00017943
3	D1R MSN-2	Hspa4l	ENSRNOG00000010819	0.654572	0.000540413
3	D1R MSN-2	Ranbp17	ENSRNOG00000005042	-0.650358	8.86659e-05
3	D1R MSN-2	Cntn6	ENSRNOG00000032517	0.644493	0.0181573
3	D1R MSN-2	Zfp566	ENSRNOG00000048138	0.640411	0.00555328
3	D1R MSN-2	Pced1b	ENSRNOG00000022807	-0.639834	0.00112101
3	D1R MSN-2	N4bp2l1	ENSRNOG00000059322	0.636836	0.000262892
3	D1R MSN-2	AC134204.1	ENSRNOG00000051069	-0.634857	0.00289508
3	D1R MSN-2	Slc8a3	ENSRNOG00000029871	0.634797	0.0165559
3	D1R MSN-2	Itfg1	ENSRNOG00000015843	-0.633838	0.00780552
3	D1R MSN-2	Gpr63	ENSRNOG00000007675	0.630766	0.00385568
3	D1R MSN-2	Pdp1	ENSRNOG00000016180	0.630343	0.00523604
3	D1R MSN-2	Hspa8	ENSRNOG00000034066	0.630252	0.0283564
3	D1R MSN-2	Fxr1	ENSRNOG00000051480	0.623068	0.00017943
3	D1R MSN-2	Dtx3	ENSRNOG00000005129	0.618391	0.00357443
3	D1R MSN-2	Stip1	ENSRNOG00000021164	0.616375	0.000114391
3	D1R MSN-2	Znrf1	ENSRNOG00000019028	0.613598	0.000219745
3	D1R MSN-2	Clvs1	ENSRNOG00000006919	0.609032	0.0324337
3	D1R MSN-2	Chchd6	ENSRNOG00000060248	-0.6055	3.22463e-05
3	D1R MSN-2	Ammecr1	ENSRNOG00000022166	-0.605157	0.000236891
3	D1R MSN-2	Brinp1	ENSRNOG00000005561	0.604492	0.00691344
3	D1R MSN-2	Nktr	ENSRNOG00000049128	0.604433	5.10592e-06
3	D1R MSN-2	Tmtc1	ENSRNOG00000001854	0.604029	0.000917238
3	D1R MSN-2	Ntm	ENSRNOG00000023720	0.603777	0.0101934
3	D1R MSN-2	Cntnap5c	ENSRNOG00000043185	-0.603038	0.0283222
3	D1R MSN-2	Dph6	ENSRNOG00000037356	-0.599045	0.000128273
3	D1R MSN-2	Tfdp2	ENSRNOG00000011241	-0.597173	0.00123995
3	D1R MSN-2	Stim2	ENSRNOG00000002956	0.59467	2.83086e-05
3	D1R MSN-2	Slc39a11	ENSRNOG00000031213	-0.593687	0.0020031
3	D1R MSN-2	Nlk	ENSRNOG00000008704	0.593238	9.78033e-07
3	D1R MSN-2	Dnm3	ENSRNOG00000026490	0.59269	6.63348e-05
3	D1R MSN-2	Fbxo8	ENSRNOG00000010502	-0.592671	0.00690155
3	D1R MSN-2	Sez6	ENSRNOG00000009350	-0.592299	0.00392348
3	D1R MSN-2	Cep112	ENSRNOG00000024557	-0.5892	0.025649
3	D1R MSN-2	Eml6	ENSRNOG00000037462	0.582598	0.00151694
3	D1R MSN-2	Nmt2	ENSRNOG00000026248	0.581501	1.44288e-06
3	D1R MSN-2	Gnao1	ENSRNOG00000019482	0.580968	0.00919297
3	D1R MSN-2	Pdlim7	ENSRNOG00000013653	0.571436	0.0160775
3	D1R MSN-2	Rnls	ENSRNOG00000020705	-0.567875	1.39106e-05
3	D1R MSN-2	Oxr1	ENSRNOG00000056487	0.565909	0.00598996
3	D1R MSN-2	Apoe	ENSRNOG00000018454	-0.564956	0.0381123
3	D1R MSN-2	Tra2a	ENSRNOG00000009156	0.564276	0.000363235
3	D1R MSN-2	Gulp1	ENSRNOG00000003242	0.563571	0.00385927
3	D1R MSN-2	Runx1t1	ENSRNOG00000005673	0.563142	0.00151126
3	D1R MSN-2	Etv1	ENSRNOG00000006867	0.558843	0.00165392
3	D1R MSN-2	AABR07021812.1	ENSRNOG00000061764	0.556512	0.00151694
3	D1R MSN-2	Ptprk	ENSRNOG00000047605	0.554077	0.0339277
3	D1R MSN-2	Pacsin2	ENSRNOG00000009756	0.552489	0.000443027
3	D1R MSN-2	RGD1563680	ENSRNOG00000004571	0.552227	1.71221e-06
3	D1R MSN-2	AABR07012384.1	ENSRNOG00000047767	-0.550758	0.0387192
3	D1R MSN-2	Kcnc3	ENSRNOG00000019959	0.549959	0.000746172
3	D1R MSN-2	Pspc1	ENSRNOG00000020782	-0.548214	0.00070813
3	D1R MSN-2	Dgkh	ENSRNOG00000010065	0.547157	0.00142811
3	D1R MSN-2	Rbms3	ENSRNOG00000025881	-0.546967	0.00275684
3	D1R MSN-2	Lman2l	ENSRNOG00000015699	0.543543	0.00024421
3	D1R MSN-2	Pnpla8	ENSRNOG00000039091	0.543435	8.52732e-05
3	D1R MSN-2	Mtus2	ENSRNOG00000032410	-0.543331	0.00241356
3	D1R MSN-2	Myef2	ENSRNOG00000005258	-0.541455	0.0329226
3	D1R MSN-2	Map2k6	ENSRNOG00000004437	-0.540796	0.00697455
3	D1R MSN-2	Copg2	ENSRNOG00000011014	-0.539554	0.00390414
3	D1R MSN-2	Scfd2	ENSRNOG00000026828	-0.536275	0.019157
3	D1R MSN-2	Gpr137c	ENSRNOG00000026328	0.535163	0.000517187
3	D1R MSN-2	Rmdn1	ENSRNOG00000025145	0.529324	0.00491371
3	D1R MSN-2	Canx	ENSRNOG00000003343	0.525791	0.000682235
3	D1R MSN-2	Kif5a	ENSRNOG00000005299	0.524394	0.0174553
3	D1R MSN-2	Huwe1	ENSRNOG00000061262	-0.52209	0.000265864
3	D1R MSN-2	Arap2	ENSRNOG00000056826	0.519962	0.0358771
3	D1R MSN-2	Crppa	ENSRNOG00000006199	-0.517045	0.00197073
3	D1R MSN-2	AABR07030521.1	ENSRNOG00000042833	0.514182	0.00103135
3	D1R MSN-2	Tbc1d4	ENSRNOG00000009431	0.514172	0.0168769
3	D1R MSN-2	Cab39l	ENSRNOG00000011603	-0.512905	0.0140345
3	D1R MSN-2	Ipo11	ENSRNOG00000039717	-0.512603	0.00214391
3	D1R MSN-2	Epha5	ENSRNOG00000002024	0.511774	0.00342592
3	D1R MSN-2	Frmpd4	ENSRNOG00000004118	-0.509559	0.000449506
3	D1R MSN-2	Cfap74	ENSRNOG00000023627	-0.507519	0.000128273
3	D1R MSN-2	Ivns1abp	ENSRNOG00000002618	0.506756	0.0497755
3	D1R MSN-2	Cdc42bpa	ENSRNOG00000002841	0.506247	0.000262892
3	D1R MSN-2	Thsd7a	ENSRNOG00000030151	0.503324	0.00562081
3	D1R MSN-2	Ep300	ENSRNOG00000000190	0.503112	0.00310303
3	D1R MSN-2	Cnnm1	ENSRNOG00000016302	0.500462	0.000259038
3	D1R MSN-2	Epb41	ENSRNOG00000010037	0.498571	0.00698445
3	D1R MSN-2	St13	ENSRNOG00000019070	0.496557	0.000712389
3	D1R MSN-2	Gripap1	ENSRNOG00000009071	0.496552	0.00199735
3	D1R MSN-2	Rnpc3	ENSRNOG00000017310	-0.49296	0.0108158
3	D1R MSN-2	Ppip5k2	ENSRNOG00000011613	0.492461	7.97765e-05
3	D1R MSN-2	Wwp1	ENSRNOG00000006328	0.492088	0.0268163
3	D1R MSN-2	Samd5	ENSRNOG00000023549	0.491344	0.00244897
3	D1R MSN-2	Ankh	ENSRNOG00000010960	0.487095	0.00542321
3	D1R MSN-2	Ell2	ENSRNOG00000027089	0.486972	0.00884246
3	D1R MSN-2	Eea1	ENSRNOG00000021681	0.486274	0.00357443
3	D1R MSN-2	Pik3c2b	ENSRNOG00000029938	0.486254	0.0205533
3	D1R MSN-2	Prkaa2	ENSRNOG00000007706	0.485021	0.000864872
3	D1R MSN-2	Mroh1	ENSRNOG00000030355	0.484935	0.00462298
3	D1R MSN-2	Smad3	ENSRNOG00000008620	-0.484065	0.00564478
3	D1R MSN-2	Gpc6	ENSRNOG00000046660	0.482989	0.0214987
3	D1R MSN-2	Pbx3	ENSRNOG00000022162	0.481305	0.0277754
3	D1R MSN-2	Lrfn5	ENSRNOG00000005550	0.480971	0.000172967
3	D1R MSN-2	P4ha1	ENSRNOG00000050655	0.479155	0.0290133
3	D1R MSN-2	Sfxn5	ENSRNOG00000037871	-0.475798	0.0340144
3	D1R MSN-2	Mitf	ENSRNOG00000008658	0.474854	0.000190096
3	D1R MSN-2	Slc12a6	ENSRNOG00000005196	0.473926	2.14402e-05
3	D1R MSN-2	Arid5b	ENSRNOG00000000635	0.473192	0.00160712
3	D1R MSN-2	Ncam1	ENSRNOG00000031890	0.471454	2.93897e-05
3	D1R MSN-2	Odf2	ENSRNOG00000014584	-0.468941	0.00171629
3	D1R MSN-2	Phf24	ENSRNOG00000000129	0.464736	0.0098427
3	D1R MSN-2	Ldb2	ENSRNOG00000003205	-0.463829	0.0250195
3	D1R MSN-2	Wdfy1	ENSRNOG00000015080	-0.462146	0.00926521
3	D1R MSN-2	Gstp1	ENSRNOG00000018237	-0.461099	0.0492487
3	D1R MSN-2	Sorbs1	ENSRNOG00000015658	0.458918	0.0419773
3	D1R MSN-2	Zranb2	ENSRNOG00000009990	-0.457402	0.00813857
3	D1R MSN-2	Atxn7l1	ENSRNOG00000010415	-0.456679	0.00214391
3	D1R MSN-2	Peli1	ENSRNOG00000006329	0.451918	0.00123995
3	D1R MSN-2	Epn2	ENSRNOG00000060550	0.451295	0.00313808
3	D1R MSN-2	Dnajc18	ENSRNOG00000019995	-0.45026	0.0323188
3	D1R MSN-2	Lekr1	ENSRNOG00000031247	-0.449543	0.0195784
3	D1R MSN-2	AABR07031533.1	ENSRNOG00000049802	-0.44873	0.045268
3	D1R MSN-2	Fam53b	ENSRNOG00000061348	0.448279	0.0104034
3	D1R MSN-2	Ubr2	ENSRNOG00000015813	0.447028	0.000563855
3	D1R MSN-2	Spg11	ENSRNOG00000021954	-0.446811	0.0152376
3	D1R MSN-2	Mob3b	ENSRNOG00000009453	-0.444193	0.00122042
3	D1R MSN-2	Ppp6r1	ENSRNOG00000018090	0.443324	6.40404e-05
3	D1R MSN-2	Zc3h6	ENSRNOG00000026277	-0.441928	0.00721449
3	D1R MSN-2	Luc7l3	ENSRNOG00000002835	-0.440052	0.00529392
3	D1R MSN-2	AABR07019254.2	ENSRNOG00000060194	0.439645	0.00232956
3	D1R MSN-2	Klhdc10	ENSRNOG00000010267	-0.439147	0.00176608
3	D1R MSN-2	Nt5c2	ENSRNOG00000020179	-0.438517	0.00980239
3	D1R MSN-2	Hrh3	ENSRNOG00000061153	0.437358	0.00409127
3	D1R MSN-2	Hspa4	ENSRNOG00000016596	0.437356	0.000152323
3	D1R MSN-2	Nubpl	ENSRNOG00000027444	-0.436983	0.00448919
3	D1R MSN-2	Mtus1	ENSRNOG00000010748	0.436792	0.0016264
3	D1R MSN-2	Msi2	ENSRNOG00000025338	0.435702	0.00151694
3	D1R MSN-2	Commd1	ENSRNOG00000009281	0.435657	7.97765e-05
3	D1R MSN-2	Arhgef3	ENSRNOG00000014363	0.435168	0.0074414
3	D1R MSN-2	Sarnp	ENSRNOG00000030520	-0.433627	0.0062802
3	D1R MSN-2	Tubb3	ENSRNOG00000017209	0.433621	0.0299249
3	D1R MSN-2	Crebbp	ENSRNOG00000005330	0.430544	0.000262892
3	D1R MSN-2	Reep1	ENSRNOG00000008481	0.429069	0.0303772
3	D1R MSN-2	Septin11	ENSRNOG00000002182	0.428631	8.26943e-05
3	D1R MSN-2	Rbm26	ENSRNOG00000009836	-0.426183	0.000168977
3	D1R MSN-2	Dync1h1	ENSRNOG00000006178	0.42538	0.00215357
3	D1R MSN-2	Cog5	ENSRNOG00000056610	-0.424599	0.0182568
3	D1R MSN-2	Hnrnpa2b1	ENSRNOG00000011175	0.42289	0.0133694
3	D1R MSN-2	Lama4	ENSRNOG00000000599	0.421259	0.000128273
3	D1R MSN-2	Klhl7	ENSRNOG00000010453	0.419868	0.00048816
3	D1R MSN-2	Dlg4	ENSRNOG00000018526	0.419781	0.00432394
3	D1R MSN-2	Pank2	ENSRNOG00000025286	0.419503	7.97765e-05
3	D1R MSN-2	Tmem175	ENSRNOG00000000044	-0.418645	0.00242345
3	D1R MSN-2	AABR07021704.1	ENSRNOG00000058096	0.414622	0.0013379
3	D1R MSN-2	Itgb8	ENSRNOG00000006569	0.41353	6.57342e-05
3	D1R MSN-2	Fndc3a	ENSRNOG00000014478	0.413079	0.00167129
3	D1R MSN-2	Slc38a2	ENSRNOG00000006305	0.412543	0.00342247
3	D1R MSN-2	Syn3	ENSRNOG00000026866	-0.412314	0.0214444
3	D1R MSN-2	Nalcn	ENSRNOG00000004752	-0.411171	0.000612289
3	D1R MSN-2	Cit	ENSRNOG00000001143	0.410218	0.0125405
3	D1R MSN-2	Adarb1	ENSRNOG00000001227	0.409015	0.000210825
3	D1R MSN-2	Kif17	ENSRNOG00000014970	-0.408412	0.0373197
3	D1R MSN-2	Tiprl	ENSRNOG00000003048	0.408235	2.42761e-05
3	D1R MSN-2	Atm	ENSRNOG00000029773	-0.405286	0.00856647
3	D1R MSN-2	Brd1	ENSRNOG00000004538	0.404743	0.00136613
3	D1R MSN-2	Dmtf1	ENSRNOG00000005908	0.404443	8.07363e-05
3	D1R MSN-2	Osbpl6	ENSRNOG00000010812	0.402596	1.44288e-06
3	D1R MSN-2	Slc35f1	ENSRNOG00000000412	0.402053	0.0328802
3	D1R MSN-2	Mmp16	ENSRNOG00000005708	0.401957	0.00180879
3	D1R MSN-2	Ppfia2	ENSRNOG00000004353	-0.401343	0.0379156
3	D1R MSN-2	Ywhag	ENSRNOG00000001436	0.400922	0.00380573
3	D1R MSN-2	Rps6ka3	ENSRNOG00000006632	0.39811	0.0153221
3	D1R MSN-2	Marchf11	ENSRNOG00000024461	0.398027	0.0380759
3	D1R MSN-2	Meaf6	ENSRNOG00000009309	0.39735	0.000622591
3	D1R MSN-2	Enc1	ENSRNOG00000016541	0.39714	0.0131396
3	D1R MSN-2	Acap2	ENSRNOG00000001730	0.397091	0.00357443
3	D1R MSN-2	Sfi1	ENSRNOG00000018412	-0.396048	0.0339911
3	D1R MSN-2	Shisa7	ENSRNOG00000016877	0.395967	0.000852987
3	D1R MSN-2	Rnf149	ENSRNOG00000013946	0.395692	0.00142828
3	D1R MSN-2	Zfhx2	ENSRNOG00000025634	0.394741	0.00625373
3	D1R MSN-2	Nova1	ENSRNOG00000031440	0.394597	3.06558e-05
3	D1R MSN-2	Scn1a	ENSRNOG00000053122	0.393998	0.00219173
3	D1R MSN-2	Adnp	ENSRNOG00000010975	0.393605	0.000123775
3	D1R MSN-2	Asxl2	ENSRNOG00000011908	-0.393506	0.0400099
3	D1R MSN-2	Sel1l	ENSRNOG00000004464	0.390986	0.000128273
3	D1R MSN-2	Zdhhc2	ENSRNOG00000022686	0.39083	0.00215357
3	D1R MSN-2	Cipc	ENSRNOG00000011111	-0.387634	0.00778214
3	D1R MSN-2	Hdac4	ENSRNOG00000020372	0.387024	0.00375182
3	D1R MSN-2	Lsamp	ENSRNOG00000031852	-0.38428	0.0424087
3	D1R MSN-2	Tmtc2	ENSRNOG00000004585	0.383226	0.0128472
3	D1R MSN-2	Agfg2	ENSRNOG00000001404	-0.380543	0.0170394
3	D1R MSN-2	Tbc1d5	ENSRNOG00000010637	-0.377485	0.000317319
3	D1R MSN-2	Kiaa0408L	ENSRNOG00000042309	0.377137	0.00256196
3	D1R MSN-2	Ramp1	ENSRNOG00000019926	-0.376479	0.00511014
3	D1R MSN-2	Ophn1	ENSRNOG00000026573	-0.374499	0.0197739
3	D1R MSN-2	Eml5	ENSRNOG00000004207	0.373918	0.0466049
3	D1R MSN-2	Scn3b	ENSRNOG00000057221	0.373593	0.000682235
3	D1R MSN-2	Adarb2	ENSRNOG00000030775	0.373285	0.00981976
3	D1R MSN-2	Smad1	ENSRNOG00000018483	0.371671	5.08278e-05
3	D1R MSN-2	Tnk2	ENSRNOG00000001769	0.371503	0.0157762
3	D1R MSN-2	Atg10	ENSRNOG00000016342	-0.371118	0.00037715
3	D1R MSN-2	Mfn1	ENSRNOG00000011057	-0.370973	0.0485169
3	D1R MSN-2	Fstl4	ENSRNOG00000006565	-0.369884	0.00813857
3	D1R MSN-2	Son	ENSRNOG00000002021	-0.369692	0.0120962
3	D1R MSN-2	Mov10	ENSRNOG00000012946	0.369601	0.00319837
3	D1R MSN-2	Stag2	ENSRNOG00000029885	0.369508	0.00275684
3	D1R MSN-2	Slc39a10	ENSRNOG00000011677	0.368887	0.00732761
3	D1R MSN-2	Hectd2	ENSRNOG00000056753	0.367923	0.00181818
3	D1R MSN-2	Rab6b	ENSRNOG00000009198	0.364894	0.0141907
3	D1R MSN-2	Chd2	ENSRNOG00000012716	0.364681	0.000436361
3	D1R MSN-2	Cap2	ENSRNOG00000043350	0.363637	0.0182439
3	D1R MSN-2	Polr2a	ENSRNOG00000028834	-0.362902	0.00769918
3	D1R MSN-2	Cct3	ENSRNOG00000019090	0.361846	0.026477
3	D1R MSN-2	Nrdc	ENSRNOG00000007111	0.361501	0.00100857
3	D1R MSN-2	RGD1562608	ENSRNOG00000029466	-0.360567	0.0472815
3	D1R MSN-2	Txndc16	ENSRNOG00000006334	-0.360064	0.00312054
3	D1R MSN-2	Usp33	ENSRNOG00000011294	0.357881	0.00112214
3	D1R MSN-2	Ptges3	ENSRNOG00000002642	0.357879	0.00167864
3	D1R MSN-2	AABR07035338.1	ENSRNOG00000039819	0.357664	0.00103135
3	D1R MSN-2	Trank1	ENSRNOG00000021091	0.356579	0.00122042
3	D1R MSN-2	Cspp1	ENSRNOG00000021718	0.356146	0.000128273
3	D1R MSN-2	Tsc22d1	ENSRNOG00000001030	0.355614	0.00608965
3	D1R MSN-2	Tmem164	ENSRNOG00000012787	-0.355491	0.0330188
3	D1R MSN-2	Hdgfl3	ENSRNOG00000019740	0.353601	0.00122042
3	D1R MSN-2	Npepo	ENSRNOG00000017505	0.352877	0.0154798
3	D1R MSN-2	Fbf1	ENSRNOG00000008577	-0.352758	0.0444589
3	D1R MSN-2	Stambp	ENSRNOG00000012227	0.350977	0.015076
3	D1R MSN-2	Peg3	ENSRNOG00000014791	0.350714	0.0131396
3	D1R MSN-2	Atg9a	ENSRNOG00000018975	0.35004	0.000885419
3	D1R MSN-2	Scn8a	ENSRNOG00000005309	0.349219	0.0226931
3	D1R MSN-2	Supt6h	ENSRNOG00000012240	-0.349134	0.0152145
3	D1R MSN-2	Ccdc180	ENSRNOG00000010412	0.347137	0.0267741
3	D1R MSN-2	Sec14l1	ENSRNOG00000002722	-0.346216	0.00980239
3	D1R MSN-2	Csnk1a1	ENSRNOG00000017106	0.345708	0.0168133
3	D1R MSN-2	Slc7a14	ENSRNOG00000028097	-0.345079	0.0459727
3	D1R MSN-2	Ptprj	ENSRNOG00000034025	-0.344761	0.00968534
3	D1R MSN-2	Snrnp48	ENSRNOG00000013756	0.344576	0.015241
3	D1R MSN-2	AC241873.1	ENSRNOG00000060617	-0.344391	0.00106976
3	D1R MSN-2	Xkr6	ENSRNOG00000011634	0.34426	0.0336494
3	D1R MSN-2	Kif21a	ENSRNOG00000014844	0.34239	0.00339345
3	D1R MSN-2	C2cd5	ENSRNOG00000014382	0.342052	0.00972269
3	D1R MSN-2	Stxbp5	ENSRNOG00000013351	0.341885	0.00126523
3	D1R MSN-2	Mtor	ENSRNOG00000009615	-0.341327	0.0292841
3	D1R MSN-2	Anapc4	ENSRNOG00000004130	-0.340686	0.00275684
3	D1R MSN-2	Pxk	ENSRNOG00000008024	0.340506	0.00199735
3	D1R MSN-2	Slc26a8	ENSRNOG00000000512	-0.340462	0.0421966
3	D1R MSN-2	Mxi1	ENSRNOG00000034078	0.33907	0.00331336
3	D1R MSN-2	Ddhd2	ENSRNOG00000015501	-0.338548	0.0324337
3	D1R MSN-2	Ibtk	ENSRNOG00000027728	0.337708	0.000168977
3	D1R MSN-2	Map3k13	ENSRNOG00000025423	0.333899	0.0324337
3	D1R MSN-2	Gdi1	ENSRNOG00000056870	0.332728	0.00275684
3	D1R MSN-2	Nceh1	ENSRNOG00000013313	-0.331955	0.0421966
3	D1R MSN-2	Sh3gl2	ENSRNOG00000006761	0.331401	0.0287566
3	D1R MSN-2	Fktn	ENSRNOG00000028129	-0.330457	0.0141929
3	D1R MSN-2	Ncln	ENSRNOG00000004793	0.329944	0.0104301
3	D1R MSN-2	Atf6	ENSRNOG00000024632	-0.329084	0.0296504
3	D1R MSN-2	Ston2	ENSRNOG00000004458	-0.328559	0.0343797
3	D1R MSN-2	Gucy1b1	ENSRNOG00000012060	0.328366	9.82066e-05
3	D1R MSN-2	Unc80	ENSRNOG00000028362	0.327966	0.0486819
3	D1R MSN-2	Zbtb7a	ENSRNOG00000020161	0.326609	0.00968534
3	D1R MSN-2	Plec	ENSRNOG00000023781	-0.326027	0.035128
3	D1R MSN-2	Csnk2a1	ENSRNOG00000005276	0.325689	0.000321852
3	D1R MSN-2	Map4	ENSRNOG00000020748	0.325428	0.000720111
3	D1R MSN-2	Ano4	ENSRNOG00000006841	0.324422	0.00215357
3	D1R MSN-2	Faf1	ENSRNOG00000008523	-0.323827	0.00115825
3	D1R MSN-2	RGD1308428	ENSRNOG00000021129	0.319942	0.00460464
3	D1R MSN-2	Zmym5	ENSRNOG00000029220	0.318931	0.00504697
3	D1R MSN-2	Entpd3	ENSRNOG00000018982	0.318445	0.0373696
3	D1R MSN-2	Rock2	ENSRNOG00000004496	0.317171	0.00891827
3	D1R MSN-2	Prpf40a	ENSRNOG00000004864	-0.316938	0.00170543
3	D1R MSN-2	Tbcel	ENSRNOG00000032364	-0.315933	0.0104847
3	D1R MSN-2	Krit1	ENSRNOG00000007937	0.315206	0.0464496
3	D1R MSN-2	Gpr89b	ENSRNOG00000000095	-0.315171	0.0453804
3	D1R MSN-2	Cops3	ENSRNOG00000053943	-0.313677	0.00083161
3	D1R MSN-2	AABR07026483.1	ENSRNOG00000054984	-0.313351	0.0345521
3	D1R MSN-2	Phf3	ENSRNOG00000011756	0.312879	0.00856647
3	D1R MSN-2	RGD1309540	ENSRNOG00000014798	-0.3117	0.0198695
3	D1R MSN-2	Lrba	ENSRNOG00000023453	-0.311578	0.0018563
3	D1R MSN-2	Cdh13	ENSRNOG00000014371	0.311075	0.0187994
3	D1R MSN-2	Tpk1	ENSRNOG00000029922	-0.31013	0.0104536
3	D1R MSN-2	Tpp2	ENSRNOG00000011194	0.309765	0.0062802
3	D1R MSN-2	Abcf1	ENSRNOG00000000799	0.309045	0.00520972
3	D1R MSN-2	Stx8	ENSRNOG00000003849	-0.307425	0.00506157
3	D1R MSN-2	Gxylt1	ENSRNOG00000005234	0.30639	0.000168977
3	D1R MSN-2	AABR07059679.1	ENSRNOG00000051264	0.305786	0.037966
3	D1R MSN-2	Dst	ENSRNOG00000012207	0.305216	0.0463659
3	D1R MSN-2	Matr3	ENSRNOG00000019875	0.303325	0.00192074
3	D1R MSN-2	Pi4k2a	ENSRNOG00000014675	0.303263	0.0211943
3	D1R MSN-2	Tlk2	ENSRNOG00000006285	-0.30312	0.039483
3	D1R MSN-2	Acot7	ENSRNOG00000010580	0.30136	0.0407816
3	D1R MSN-2	Lrrtm3	ENSRNOG00000026466	0.30104	0.0130297
3	D1R MSN-2	Cdh8	ENSRNOG00000056643	0.300879	0.0187994
3	D1R MSN-2	Zranb1	ENSRNOG00000017294	0.300556	0.0211943
3	D1R MSN-2	Ubox5	ENSRNOG00000021230	-0.300313	0.0140345
3	D1R MSN-2	Senp6	ENSRNOG00000024336	0.298537	0.00311643
3	D1R MSN-2	Vmp1	ENSRNOG00000003967	-0.297662	0.0421966
3	D1R MSN-2	Med13l	ENSRNOG00000001120	0.297207	0.0120687
3	D1R MSN-2	Arpp21	ENSRNOG00000008919	0.297027	0.000172951
3	D1R MSN-2	Ptk2	ENSRNOG00000007916	0.296878	0.000188997
3	D1R MSN-2	Smarcc1	ENSRNOG00000020804	-0.296242	0.0200212
3	D1R MSN-2	Luc7l2	ENSRNOG00000006001	-0.296206	0.00250622
3	D1R MSN-2	Dennd2b	ENSRNOG00000013934	-0.296119	0.0215167
3	D1R MSN-2	Crebrf	ENSRNOG00000020769	0.295921	0.0262331
3	D1R MSN-2	Eif4g3	ENSRNOG00000014368	-0.295663	0.0474552
3	D1R MSN-2	Ranbp9	ENSRNOG00000017951	0.294564	0.0345566
3	D1R MSN-2	Cdk19	ENSRNOG00000000583	0.294068	0.00556634
3	D1R MSN-2	AABR07026291.1	ENSRNOG00000014275	0.293173	0.00115825
3	D1R MSN-2	Zfhx4	ENSRNOG00000008765	0.292425	0.00976096
3	D1R MSN-2	RGD1311595	ENSRNOG00000026942	0.292213	0.0212762
3	D1R MSN-2	Zscan26	ENSRNOG00000053518	0.291379	0.000262892
3	D1R MSN-2	Serbp1	ENSRNOG00000005890	0.289916	0.0198888
3	D1R MSN-2	Wipf3	ENSRNOG00000009571	0.289492	0.0373696
3	D1R MSN-2	Usp32	ENSRNOG00000027711	-0.289489	0.0226925
3	D1R MSN-2	LOC103690175	ENSRNOG00000002276	0.289174	0.00409127
3	D1R MSN-2	Pkia	ENSRNOG00000012095	0.288646	0.00767628
3	D1R MSN-2	Syndig1	ENSRNOG00000031536	0.286887	0.0049784
3	D1R MSN-2	Clpb	ENSRNOG00000019693	0.286665	0.00151694
3	D1R MSN-2	Mycbp2	ENSRNOG00000010479	0.286569	0.0211943
3	D1R MSN-2	Add1	ENSRNOG00000013039	0.286038	0.00585556
3	D1R MSN-2	Trim37	ENSRNOG00000006248	-0.285377	0.0325705
3	D1R MSN-2	Braf	ENSRNOG00000010957	-0.284188	0.00500517
3	D1R MSN-2	Trip4	ENSRNOG00000016121	-0.284159	0.0492283
3	D1R MSN-2	Mapk1	ENSRNOG00000001849	-0.282991	0.0464496
3	D1R MSN-2	Nvl	ENSRNOG00000003629	-0.282739	0.0459727
3	D1R MSN-2	Fbxl5	ENSRNOG00000005261	0.282684	0.0214855
3	D1R MSN-2	Sdccag8	ENSRNOG00000004181	-0.281898	0.0282548
3	D1R MSN-2	Epb41l3	ENSRNOG00000016724	0.281532	0.00399256
3	D1R MSN-2	Carmil1	ENSRNOG00000016576	-0.280371	0.0335825
3	D1R MSN-2	LOC103693129	ENSRNOG00000049584	0.279793	0.0140345
3	D1R MSN-2	Fam172a	ENSRNOG00000013844	-0.279356	0.00151126
3	D1R MSN-2	Nup58	ENSRNOG00000012644	0.277686	0.00564478
3	D1R MSN-2	Zfp451	ENSRNOG00000012718	0.277124	0.00207424
3	D1R MSN-2	Slc23a2	ENSRNOG00000021262	0.276565	0.0458834
3	D1R MSN-2	Ubqln1	ENSRNOG00000019282	0.276481	0.00439571
3	D1R MSN-2	Ints3	ENSRNOG00000015153	0.276383	0.0106259
3	D1R MSN-2	Gtf2i	ENSRNOG00000001479	-0.274463	0.0160775
3	D1R MSN-2	Igsf11	ENSRNOG00000001525	0.27316	0.035308
3	D1R MSN-2	Map6	ENSRNOG00000027204	0.272602	0.0181573
3	D1R MSN-2	Fra10ac1	ENSRNOG00000015235	0.272295	0.000357485
3	D1R MSN-2	Klhl8	ENSRNOG00000002214	0.272027	0.00847206
3	D1R MSN-2	Snx25	ENSRNOG00000011116	0.271889	0.0230777
3	D1R MSN-2	Rnf169	ENSRNOG00000026408	0.271226	0.0458834
3	D1R MSN-2	Atl1	ENSRNOG00000005063	0.27041	0.0268163
3	D1R MSN-2	Gtf2ird1	ENSRNOG00000001478	-0.269988	0.00460464
3	D1R MSN-2	Sipa1l1	ENSRNOG00000007646	0.26885	0.0324337
3	D1R MSN-2	Ptprm	ENSRNOG00000011700	-0.268671	0.0202201
3	D1R MSN-2	Clip1	ENSRNOG00000001247	0.268285	0.0452991
3	D1R MSN-2	Fras1	ENSRNOG00000002053	0.267996	0.0228662
3	D1R MSN-2	Rbm14	ENSRNOG00000045568	0.267098	2.83086e-05
3	D1R MSN-2	Osbpl8	ENSRNOG00000026962	0.266818	0.010666
3	D1R MSN-2	Mettl16	ENSRNOG00000002764	-0.266809	0.0479834
3	D1R MSN-2	Xrcc4	ENSRNOG00000029966	-0.266661	0.0140146
3	D1R MSN-2	Dmpk	ENSRNOG00000015085	0.265638	0.03371
3	D1R MSN-2	Dnal1	ENSRNOG00000042333	-0.261773	0.00734927
3	D1R MSN-2	Camk2a	ENSRNOG00000018712	0.261366	0.000628497
3	D1R MSN-2	Slc12a2	ENSRNOG00000015971	0.261104	0.00289922
3	D1R MSN-2	Ankrd27	ENSRNOG00000052814	0.260875	0.0101232
3	D1R MSN-2	Taf1	ENSRNOG00000002565	-0.260413	0.039483
3	D1R MSN-2	Prmt8	ENSRNOG00000053804	-0.259916	0.0375281
3	D1R MSN-2	Grm3	ENSRNOG00000005519	0.259469	0.0294517
3	D1R MSN-2	Pclo	ENSRNOG00000005726	0.259305	0.000425006
3	D1R MSN-2	Adgrg1	ENSRNOG00000014963	-0.259195	0.0379376
3	D1R MSN-2	Dpysl2	ENSRNOG00000009625	0.258656	0.00363097
3	D1R MSN-2	Kansl1	ENSRNOG00000053680	0.258552	0.00167129
3	D1R MSN-2	Mtch1	ENSRNOG00000000527	0.258146	0.0260075
3	D1R MSN-2	Cdc40	ENSRNOG00000000581	-0.256337	0.0335825
3	D1R MSN-2	Osbpl9	ENSRNOG00000033593	0.255851	0.000988625
3	D1R MSN-2	Usp28	ENSRNOG00000007325	-0.25568	0.0423418
3	D1R MSN-2	Pip5k1c	ENSRNOG00000020577	0.253497	0.0190838
3	D1R MSN-2	Trim23	ENSRNOG00000012354	-0.252972	0.0071057
3	D1R MSN-2	Fhod3	ENSRNOG00000027230	-0.252078	0.0376622
3	D1R MSN-2	Pdpk1	ENSRNOG00000006136	0.251377	0.0195569
3	D1R MSN-2	Cox16	ENSRNOG00000047115	-0.25078	0.00575613
3	D1R MSN-2	Arhgap5	ENSRNOG00000004696	0.249992	0.0426381
3	D1R MSN-2	Vps41	ENSRNOG00000012940	-0.247992	0.0267741
3	D1R MSN-2	Mtmr6	ENSRNOG00000012918	0.24747	0.00443026
3	D1R MSN-2	Lrp11	ENSRNOG00000014303	0.247403	0.0167668
3	D1R MSN-2	Zfp346	ENSRNOG00000016867	-0.246411	0.0421966
3	D1R MSN-2	Snx12	ENSRNOG00000004036	0.245908	0.0117199
3	D1R MSN-2	Ppip5k1	ENSRNOG00000014436	0.24558	0.0464496
3	D1R MSN-2	LOC100909712	ENSRNOG00000011586	-0.243842	0.0129693
3	D1R MSN-2	Tnpo3	ENSRNOG00000021758	-0.243132	0.039483
3	D1R MSN-2	Ptchd1	ENSRNOG00000003675	0.243025	0.035128
3	D1R MSN-2	Kmt2e	ENSRNOG00000021614	0.242464	0.0062802
3	D1R MSN-2	Camsap2	ENSRNOG00000008741	0.242445	0.0471507
3	D1R MSN-2	Ube2r2	ENSRNOG00000010727	0.241907	0.0426381
3	D1R MSN-2	Stag1	ENSRNOG00000015389	-0.241694	0.0133029
3	D1R MSN-2	Uggt1	ENSRNOG00000014901	0.241282	0.0163363
3	D1R MSN-2	Peak1	ENSRNOG00000042519	0.24099	0.00341163
3	D1R MSN-2	Map7d2	ENSRNOG00000005176	-0.240837	0.0362892
3	D1R MSN-2	Kdm4c	ENSRNOG00000006644	-0.240459	0.0107053
3	D1R MSN-2	Med1	ENSRNOG00000005606	-0.239693	0.00588798
3	D1R MSN-2	Mtg2	ENSRNOG00000059919	0.238608	0.00491949
3	D1R MSN-2	Sfpq	ENSRNOG00000058461	0.238519	0.0452991
3	D1R MSN-2	Gabra2	ENSRNOG00000002349	0.238385	0.0120962
3	D1R MSN-2	Mtf2	ENSRNOG00000000075	-0.238246	0.0370778
3	D1R MSN-2	Atp8a2	ENSRNOG00000008053	0.236931	0.0426326
3	D1R MSN-2	Kif13a	ENSRNOG00000001455	0.236319	0.0157762
3	D1R MSN-2	Hipk1	ENSRNOG00000019333	0.235749	0.00204731
3	D1R MSN-2	Prorp	ENSRNOG00000007043	-0.235618	0.0293023
3	D1R MSN-2	Snx14	ENSRNOG00000011348	0.235442	0.00215357
3	D1R MSN-2	Arel1	ENSRNOG00000004382	-0.234991	0.0470282
3	D1R MSN-2	Jakmip2	ENSRNOG00000019159	0.234726	0.0167668
3	D1R MSN-2	Rb1cc1	ENSRNOG00000006833	0.23066	0.0419773
3	D1R MSN-2	Cdk11b	ENSRNOG00000017213	-0.230562	0.0199604
3	D1R MSN-2	Ccser1	ENSRNOG00000029321	0.230546	0.0325705
3	D1R MSN-2	Papola	ENSRNOG00000004827	0.230327	0.00349422
3	D1R MSN-2	Smap2	ENSRNOG00000011421	0.230182	0.00363097
3	D1R MSN-2	Ddx17	ENSRNOG00000051170	-0.230045	0.0339333
3	D1R MSN-2	Tiam2	ENSRNOG00000016728	0.228643	0.00528955
3	D1R MSN-2	Plekhm3	ENSRNOG00000023760	0.22652	0.0225211
3	D1R MSN-2	Dzank1	ENSRNOG00000007440	-0.225673	0.0239153
3	D1R MSN-2	Fubp1	ENSRNOG00000043370	-0.225373	0.0308996
3	D1R MSN-2	Lgr4	ENSRNOG00000005715	0.224385	0.0163363
3	D1R MSN-2	Hook1	ENSRNOG00000026226	0.224172	0.0167668
3	D1R MSN-2	Astn2	ENSRNOG00000060105	0.223745	0.0189223
3	D1R MSN-2	Usp3	ENSRNOG00000017714	0.223652	0.0217826
3	D1R MSN-2	Atrx.1	ENSRNOG00000046897	0.22226	0.0243359
3	D1R MSN-2	Ccdc88c	ENSRNOG00000004482	-0.221563	0.0413758
3	D1R MSN-2	Foxp2	ENSRNOG00000054508	0.220747	0.0293395
3	D1R MSN-2	Top1	ENSRNOG00000047611	0.219555	0.0452991
3	D1R MSN-2	AABR07031445.1	ENSRNOG00000047261	0.219323	0.00631982
3	D1R MSN-2	Pggt1b	ENSRNOG00000003541	-0.218746	0.0482538
3	D1R MSN-2	Mkln1	ENSRNOG00000054514	0.218571	0.00850203
3	D1R MSN-2	Ctdspl	ENSRNOG00000046257	0.217717	0.00878685
3	D1R MSN-2	RGD1304624	ENSRNOG00000006986	0.217577	0.00755776
3	D1R MSN-2	Nsd1	ENSRNOG00000016680	-0.214563	0.00976096
3	D1R MSN-2	Gabbr1	ENSRNOG00000000774	0.21454	0.0167914
3	D1R MSN-2	Txndc11	ENSRNOG00000002452	0.214524	0.00529392
3	D1R MSN-2	Ints4	ENSRNOG00000012552	0.214464	0.0459727
3	D1R MSN-2	Zfp398	ENSRNOG00000006703	0.214031	0.0461725
3	D1R MSN-2	Rbks	ENSRNOG00000004710	-0.21221	0.0452991
3	D1R MSN-2	Anapc1	ENSRNOG00000016965	-0.21126	0.0178086
3	D1R MSN-2	Nucb1	ENSRNOG00000020889	0.211034	0.0273706
3	D1R MSN-2	Asic1	ENSRNOG00000059765	0.208718	0.0239153
3	D1R MSN-2	Fryl	ENSRNOG00000002248	0.207949	0.0261061
3	D1R MSN-2	Focad	ENSRNOG00000024402	-0.206924	0.0351265
3	D1R MSN-2	Adsl	ENSRNOG00000018655	0.20645	0.00151694
3	D1R MSN-2	Ubac1	ENSRNOG00000017983	0.204808	0.00485225
3	D1R MSN-2	Zfp277	ENSRNOG00000045854	-0.204222	0.0453804
3	D1R MSN-2	Ascc3	ENSRNOG00000037604	0.204067	0.0145952
3	D1R MSN-2	AABR07042840.1	ENSRNOG00000061917	0.203181	0.0182441
3	D1R MSN-2	Immt	ENSRNOG00000009097	-0.202645	0.0158213
3	D1R MSN-2	Nap1l1	ENSRNOG00000003890	0.201657	0.0453804
3	D1R MSN-2	Cpeb4	ENSRNOG00000033169	0.201158	0.00289922
3	D1R MSN-2	Clock	ENSRNOG00000002175	0.200578	0.0243359
3	D1R MSN-2	Riok3	ENSRNOG00000023376	0.199335	0.0377224
3	D1R MSN-2	Dnajc6	ENSRNOG00000052887	0.195034	0.0360023
3	D1R MSN-2	Tmem63c	ENSRNOG00000011334	-0.192486	0.023464
3	D1R MSN-2	Nufip2	ENSRNOG00000024964	0.191431	0.0482538
3	D1R MSN-2	Neto1	ENSRNOG00000014006	0.189823	0.0160775
3	D1R MSN-2	Tmem87a	ENSRNOG00000008455	-0.189748	0.0201638
3	D1R MSN-2	Ankrd17	ENSRNOG00000002940	0.189231	0.049732
3	D1R MSN-2	Sypl1	ENSRNOG00000009856	0.187316	0.00921549
3	D1R MSN-2	N4bp1	ENSRNOG00000015121	0.186627	0.039483
3	D1R MSN-2	Smad2	ENSRNOG00000018140	0.186115	0.0290133
3	D1R MSN-2	Sdf2	ENSRNOG00000012121	0.185497	0.00939753
3	D1R MSN-2	Numb	ENSRNOG00000009653	-0.185338	0.0176439
3	D1R MSN-2	Ptpn4	ENSRNOG00000002625	-0.185179	0.0131424
3	D1R MSN-2	Caln1	ENSRNOG00000000886	-0.185164	0.00151694
3	D1R MSN-2	Prcc	ENSRNOG00000012933	0.183933	0.0370778
3	D1R MSN-2	Iqub	ENSRNOG00000021729	0.18325	0.0453804
3	D1R MSN-2	Gabbr2	ENSRNOG00000008431	0.182529	0.0370022
3	D1R MSN-2	Agps	ENSRNOG00000001547	-0.181761	0.0426381
3	D1R MSN-2	Fyn	ENSRNOG00000000596	0.181042	0.0247355
3	D1R MSN-2	Flrt2	ENSRNOG00000003732	0.180581	0.045268
3	D1R MSN-2	Slco4c1	ENSRNOG00000022711	0.180346	0.0335825
3	D1R MSN-2	Cab39	ENSRNOG00000017297	0.180136	0.0461725
3	D1R MSN-2	Ppp4r2	ENSRNOG00000024647	0.177552	0.0362138
3	D1R MSN-2	Btbd1	ENSRNOG00000019529	0.177434	0.0335379
3	D1R MSN-2	Ctnnd2	ENSRNOG00000010649	0.176765	0.0118651
3	D1R MSN-2	St3gal5	ENSRNOG00000010284	0.174748	0.0131833
3	D1R MSN-2	Gpm6a	ENSRNOG00000010731	-0.174339	0.0426381
3	D1R MSN-2	Enox1	ENSRNOG00000047817	-0.174181	0.0434497
3	D1R MSN-2	Rmnd5a	ENSRNOG00000028422	0.174047	0.04107
3	D1R MSN-2	Zmym4	ENSRNOG00000012397	0.173842	0.045268
3	D1R MSN-2	Ube2j2	ENSRNOG00000019749	0.1738	0.0237031
3	D1R MSN-2	Lrrc7	ENSRNOG00000011980	0.173393	0.0453393
3	D1R MSN-2	Dpysl5	ENSRNOG00000008996	0.173366	0.0274827
3	D1R MSN-2	Snap25	ENSRNOG00000006037	0.172895	0.000576638
3	D1R MSN-2	Tasor2	ENSRNOG00000018011	0.172633	0.0255638
3	D1R MSN-2	Zfp91	ENSRNOG00000012524	0.170997	0.0387728
3	D1R MSN-2	Trip11	ENSRNOG00000005292	0.165955	0.0189425
3	D1R MSN-2	LOC100911664	ENSRNOG00000018456	0.164151	0.0181573
3	D1R MSN-2	Dlg3	ENSRNOG00000002767	-0.162274	0.0293023
3	D1R MSN-2	Naa35	ENSRNOG00000018417	0.160714	0.00422479
3	D1R MSN-2	Herpud2	ENSRNOG00000029995	0.160548	0.0362892
3	D1R MSN-2	Ipo7	ENSRNOG00000010427	0.1597	0.0462805
3	D1R MSN-2	Map3k10	ENSRNOG00000023521	0.159688	0.0335825
3	D1R MSN-2	Clasp2	ENSRNOG00000009161	0.158655	0.035308
3	D1R MSN-2	Vps8	ENSRNOG00000001764	-0.157934	0.0324337
3	D1R MSN-2	Dnajb6	ENSRNOG00000010353	0.157262	0.0482538
3	D1R MSN-2	Gtdc1	ENSRNOG00000031038	-0.149657	0.00181818
3	D1R MSN-2	Nsmce2	ENSRNOG00000003964	-0.149334	0.0211943
3	D1R MSN-2	Zfp407	ENSRNOG00000043357	-0.146734	0.0421966
3	D1R MSN-2	Stxbp5l	ENSRNOG00000002496	0.146061	0.00878685
3	D1R MSN-2	Cdk13	ENSRNOG00000013620	0.145649	0.00184593
3	D1R MSN-2	Gspt1	ENSRNOG00000046271	0.143501	0.0412308
3	D1R MSN-2	Cacna1i	ENSRNOG00000060407	0.142382	0.00650654
3	D1R MSN-2	Atp2c1	ENSRNOG00000013305	0.141828	0.028379
3	D1R MSN-2	Fgf13	ENSRNOG00000042753	0.141747	0.0290431
4	D1R MSN-1	Rnls	ENSRNOG00000020705	-1.99075	0.02248
4	D1R MSN-1	Pde1c	ENSRNOG00000012337	-1.69447	0.0465767
4	D1R MSN-1	Zbtb20	ENSRNOG00000056716	-1.36222	0.0157817
4	D1R MSN-1	Epha7	ENSRNOG00000007030	0.679614	0.0465767
5	MSN-3	Hs6st3	ENSRNOG00000037886	2.58603	0.0354942
5	MSN-3	Pld5	ENSRNOG00000003997	2.08507	0.0417991
5	MSN-3	Thada	ENSRNOG00000025899	-1.7011	0.000106938
5	MSN-3	Hspa5	ENSRNOG00000018294	1.58416	0.000139087
5	MSN-3	AABR07027979.1	ENSRNOG00000053341	-1.5753	0.00347396
5	MSN-3	Rsrp1	ENSRNOG00000017309	-1.53304	0.013106
5	MSN-3	Mcf2l	ENSRNOG00000028426	1.45747	0.000134548
5	MSN-3	Tmem65	ENSRNOG00000008934	1.37935	0.000763992
5	MSN-3	Thrb	ENSRNOG00000006649	1.28091	0.0335051
5	MSN-3	Epha3	ENSRNOG00000030285	-1.21613	0.045531
5	MSN-3	Prkd1	ENSRNOG00000004165	1.20524	0.0230871
5	MSN-3	Thsd7a	ENSRNOG00000030151	1.20233	0.043366
5	MSN-3	Cdh9	ENSRNOG00000033837	1.17341	0.0336388
5	MSN-3	Cdh8	ENSRNOG00000056643	1.14527	0.0127138
5	MSN-3	Srgap1	ENSRNOG00000004603	1.09916	0.0441094
5	MSN-3	Oxr1	ENSRNOG00000056487	1.09623	0.00605638
5	MSN-3	Maml2	ENSRNOG00000005879	1.05297	0.0150832
5	MSN-3	Dgkg	ENSRNOG00000001796	-1.00159	0.0245958
5	MSN-3	Grb10	ENSRNOG00000004290	-0.977048	0.0469981
5	MSN-3	Sgpp2	ENSRNOG00000037695	0.964978	0.00268673
5	MSN-3	Mpp6	ENSRNOG00000021579	0.925991	0.0201007
5	MSN-3	AABR07001519.1	ENSRNOG00000055547	-0.923667	0.00347396
5	MSN-3	Pdzd2	ENSRNOG00000013140	-0.896133	0.00925961
5	MSN-3	Pdia3	ENSRNOG00000015018	0.88886	0.00925961
5	MSN-3	Ptbp2	ENSRNOG00000010827	-0.881176	0.030667
5	MSN-3	Fnbp1l	ENSRNOG00000013798	0.879956	0.0417991
5	MSN-3	Mrps6	ENSRNOG00000059381	0.861148	0.00654674
5	MSN-3	Icam5	ENSRNOG00000020694	-0.842204	0.0335051
5	MSN-3	Ano4	ENSRNOG00000006841	0.837695	0.049776
5	MSN-3	Rgs9	ENSRNOG00000003800	0.827366	0.0268687
5	MSN-3	Lpcat2	ENSRNOG00000016643	-0.806513	0.0245958
5	MSN-3	Mpdz	ENSRNOG00000007894	0.788691	0.0212682
5	MSN-3	Pced1b	ENSRNOG00000022807	-0.787973	0.00488556
5	MSN-3	Stim2	ENSRNOG00000002956	0.781929	0.0212682
5	MSN-3	Stx1b	ENSRNOG00000019193	-0.776729	0.00615828
5	MSN-3	Pik3c2b	ENSRNOG00000029938	0.772079	0.0403451
5	MSN-3	Gucy1a1	ENSRNOG00000012302	0.760886	0.0459888
5	MSN-3	Vps13a	ENSRNOG00000025539	0.759323	0.0245958
5	MSN-3	Ptpro	ENSRNOG00000006231	0.754649	0.0284614
5	MSN-3	Gpr137c	ENSRNOG00000026328	0.753068	0.0336388
5	MSN-3	Msi2	ENSRNOG00000025338	0.751649	0.00276524
5	MSN-3	Frmpd4	ENSRNOG00000004118	-0.744974	0.019457
5	MSN-3	Ppip5k2	ENSRNOG00000011613	0.733029	0.0221352
5	MSN-3	Grm1	ENSRNOG00000014290	0.723266	0.00654674
5	MSN-3	Ddx5	ENSRNOG00000030680	0.719212	0.00268673
5	MSN-3	Atp2a2	ENSRNOG00000001285	0.716165	0.0187613
5	MSN-3	Mpp5	ENSRNOG00000008788	0.714569	0.0187613
5	MSN-3	Kcnc3	ENSRNOG00000019959	0.711015	0.0245958
5	MSN-3	Gda	ENSRNOG00000018282	-0.705736	0.0335051
5	MSN-3	Celf5	ENSRNOG00000004695	0.703074	0.00628883
5	MSN-3	Kif5a	ENSRNOG00000005299	0.688384	0.0430145
5	MSN-3	Mroh1	ENSRNOG00000030355	0.682527	0.0455485
5	MSN-3	Sgsm1	ENSRNOG00000000708	0.677809	0.0132391
5	MSN-3	Specc1	ENSRNOG00000002903	0.673134	0.0361324
5	MSN-3	Slc39a11	ENSRNOG00000031213	-0.671691	0.0455485
5	MSN-3	Slc12a2	ENSRNOG00000015971	0.657305	0.0430145
5	MSN-3	Ak2	ENSRNOG00000000122	0.645414	0.0430145
5	MSN-3	Nktr	ENSRNOG00000049128	0.639939	0.0196924
5	MSN-3	AABR07031533.1	ENSRNOG00000049802	-0.635416	0.0268687
5	MSN-3	Snrnp48	ENSRNOG00000013756	0.627273	0.0344756
5	MSN-3	Cyld	ENSRNOG00000014048	0.620083	0.00268673
5	MSN-3	Nmt2	ENSRNOG00000026248	0.613831	0.0441094
5	MSN-3	AABR07060620.1	ENSRNOG00000052491	-0.608583	0.0354942
5	MSN-3	Itsn2	ENSRNOG00000046741	0.596001	0.043366
5	MSN-3	Fbxo34	ENSRNOG00000011704	0.569257	0.0132391
5	MSN-3	Tra2a	ENSRNOG00000009156	0.567693	0.031271
5	MSN-3	Scfd2	ENSRNOG00000026828	-0.566753	0.0417991
5	MSN-3	Nlk	ENSRNOG00000008704	0.544541	0.019457
5	MSN-3	Kdm4c	ENSRNOG00000006644	-0.531504	0.0298468
5	MSN-3	Luc7l3	ENSRNOG00000002835	-0.529726	0.0459888
5	MSN-3	Mbnl1	ENSRNOG00000014076	0.509743	0.013106
5	MSN-3	Dgkh	ENSRNOG00000010065	0.500767	0.0335977
5	MSN-3	Msh3	ENSRNOG00000013673	-0.484961	0.044345
5	MSN-3	Syt14	ENSRNOG00000046139	0.484578	0.0284614
5	MSN-3	Tbc1d5	ENSRNOG00000010637	-0.461733	0.0161612
5	MSN-3	Lrfn5	ENSRNOG00000005550	0.45638	0.00654674
5	MSN-3	Chd9	ENSRNOG00000049302	0.423951	0.0230871
5	MSN-3	Fam189b	ENSRNOG00000020518	0.419405	0.0435233
5	MSN-3	Xkr6	ENSRNOG00000011634	0.415423	0.00605638
5	MSN-3	Babam2	ENSRNOG00000004364	-0.391406	0.00628883
5	MSN-3	Mmp16	ENSRNOG00000005708	0.387412	0.0283971
5	MSN-3	Zmym5	ENSRNOG00000029220	0.365937	0.0430145
5	MSN-3	Scn1a	ENSRNOG00000053122	0.353052	0.00561525
5	MSN-3	Tmem175	ENSRNOG00000000044	-0.342841	0.0201463
5	MSN-3	Arpp21	ENSRNOG00000008919	0.300942	0.00628883
5	MSN-3	Faf1	ENSRNOG00000008523	-0.256873	0.0416218
5	MSN-3	Usp3	ENSRNOG00000017714	0.246613	0.0282274
5	MSN-3	Mdga2	ENSRNOG00000000618	-0.23936	0.0284614
5	MSN-3	Msra	ENSRNOG00000012440	-0.237036	0.0245113
5	MSN-3	Peak1	ENSRNOG00000042519	0.204631	0.0187613
5	MSN-3	H3f3a	ENSRNOG00000006532	-0.175891	0.0495017
5	MSN-3	Wasl	ENSRNOG00000006975	0.169079	0.0444019
5	MSN-3	Ttyh1	ENSRNOG00000032699	0.156327	0.044345
5	MSN-3	Ammecr1	ENSRNOG00000022166	-0.152027	0.0161612
6	D2R MSN-4	Slc8a1	ENSRNOG00000008479	-2.20628	0.0277621
6	D2R MSN-4	Grm1	ENSRNOG00000014290	1.87675	0.000143765
6	D2R MSN-4	Eif2ak2	ENSRNOG00000048315	1.62519	0.0117392
6	D2R MSN-4	Fnbp1l	ENSRNOG00000013798	1.61068	0.00577982
6	D2R MSN-4	Rsrp1	ENSRNOG00000017309	-1.51794	0.00577982
6	D2R MSN-4	Tmem65	ENSRNOG00000008934	1.47364	0.000140822
6	D2R MSN-4	Rgs9	ENSRNOG00000003800	1.43979	0.00235897
6	D2R MSN-4	Rerg	ENSRNOG00000027592	1.42941	0.0153008
6	D2R MSN-4	Samd5	ENSRNOG00000023549	1.30038	0.0153008
6	D2R MSN-4	Ercc6l2	ENSRNOG00000019175	-1.2742	0.00342964
6	D2R MSN-4	Mboat2	ENSRNOG00000061050	1.22956	0.00235897
6	D2R MSN-4	Ablim2	ENSRNOG00000007882	1.21534	0.0166045
6	D2R MSN-4	Ak5	ENSRNOG00000046947	-1.19643	0.03522
6	D2R MSN-4	Cntnap5b	ENSRNOG00000032206	-1.17939	0.00749474
6	D2R MSN-4	Cdh12	ENSRNOG00000026392	1.1785	0.0422431
6	D2R MSN-4	AABR07001519.1	ENSRNOG00000055547	-1.1559	0.0084887
6	D2R MSN-4	Thsd7a	ENSRNOG00000030151	1.14542	0.0301911
6	D2R MSN-4	Ero1b	ENSRNOG00000002609	1.14461	0.000176556
6	D2R MSN-4	Cntnap5c	ENSRNOG00000043185	-1.10579	0.0439304
6	D2R MSN-4	Chka	ENSRNOG00000016791	-1.07782	0.0305518
6	D2R MSN-4	AC134224.1	ENSRNOG00000062127	-1.07239	0.0273916
6	D2R MSN-4	Hspa5	ENSRNOG00000018294	1.05432	0.0153008
6	D2R MSN-4	Eea1	ENSRNOG00000021681	1.02487	0.0273916
6	D2R MSN-4	Hsph1	ENSRNOG00000000902	0.993855	0.00506362
6	D2R MSN-4	Chordc1	ENSRNOG00000026643	0.987022	0.0217891
6	D2R MSN-4	Epb41	ENSRNOG00000010037	0.986642	0.0493007
6	D2R MSN-4	Ak2	ENSRNOG00000000122	0.979226	0.0314946
6	D2R MSN-4	Celf5	ENSRNOG00000004695	0.978273	0.00235897
6	D2R MSN-4	Pdia3	ENSRNOG00000015018	0.96936	0.0105363
6	D2R MSN-4	Naa16	ENSRNOG00000045863	0.961931	0.0132769
6	D2R MSN-4	Taf1d	ENSRNOG00000010921	-0.927117	0.0473861
6	D2R MSN-4	Myef2	ENSRNOG00000005258	-0.919631	0.0473861
6	D2R MSN-4	Mrps6	ENSRNOG00000059381	0.903874	0.0132769
6	D2R MSN-4	Man1a1	ENSRNOG00000000800	-0.890469	0.00810447
6	D2R MSN-4	Nrg2	ENSRNOG00000019093	0.887046	0.00597024
6	D2R MSN-4	Zfp385d	ENSRNOG00000014661	0.881332	0.0336214
6	D2R MSN-4	Gpr162	ENSRNOG00000016143	0.875806	0.00609326
6	D2R MSN-4	Art3	ENSRNOG00000002256	0.872093	0.0273916
6	D2R MSN-4	Pi4k2a	ENSRNOG00000014675	0.851931	0.020775
6	D2R MSN-4	Rapgef4	ENSRNOG00000001516	-0.846123	0.00235897
6	D2R MSN-4	St6galnac3	ENSRNOG00000056894	-0.839258	0.0465475
6	D2R MSN-4	Rbms3	ENSRNOG00000025881	-0.835917	0.0437046
6	D2R MSN-4	Traip	ENSRNOG00000030101	0.826163	0.0363659
6	D2R MSN-4	Pde2a	ENSRNOG00000019560	0.810571	0.0105363
6	D2R MSN-4	Gripap1	ENSRNOG00000009071	0.799941	0.0105363
6	D2R MSN-4	Wsb1	ENSRNOG00000012929	-0.791118	0.0222839
6	D2R MSN-4	Sgpp2	ENSRNOG00000037695	0.775371	0.00365199
6	D2R MSN-4	Fhod3	ENSRNOG00000027230	-0.769637	0.0301911
6	D2R MSN-4	Scn8a	ENSRNOG00000005309	0.754861	0.0053813
6	D2R MSN-4	Cobl	ENSRNOG00000004281	0.738851	0.0153008
6	D2R MSN-4	Far1	ENSRNOG00000013176	0.735006	0.0219487
6	D2R MSN-4	Prrt1	ENSRNOG00000000433	0.710108	0.0217891
6	D2R MSN-4	Trps1	ENSRNOG00000024998	0.709934	0.0132769
6	D2R MSN-4	Cacna1c	ENSRNOG00000007090	0.693665	0.0116697
6	D2R MSN-4	Cacna1a	ENSRNOG00000052707	0.69153	0.0474656
6	D2R MSN-4	Map6	ENSRNOG00000027204	0.686353	0.0301911
6	D2R MSN-4	Nsf	ENSRNOG00000003905	0.683601	0.0105363
6	D2R MSN-4	Wdfy1	ENSRNOG00000015080	-0.654291	0.0475502
6	D2R MSN-4	Slc38a2	ENSRNOG00000006305	0.640672	0.0434703
6	D2R MSN-4	Mroh1	ENSRNOG00000030355	0.630519	0.0466628
6	D2R MSN-4	Rcan2	ENSRNOG00000010350	0.630419	0.0045741
6	D2R MSN-4	Nsd3	ENSRNOG00000015621	0.615032	0.0465475
6	D2R MSN-4	Zfp566	ENSRNOG00000048138	0.614675	0.028515
6	D2R MSN-4	Spock2	ENSRNOG00000061544	0.598841	0.0342908
6	D2R MSN-4	Mau2	ENSRNOG00000020526	-0.598577	0.0434703
6	D2R MSN-4	Cdh8	ENSRNOG00000056643	0.597066	0.0273916
6	D2R MSN-4	Cyld	ENSRNOG00000014048	0.596618	0.0164562
6	D2R MSN-4	Atp8a1	ENSRNOG00000034200	0.593289	0.0273916
6	D2R MSN-4	Camk2a	ENSRNOG00000018712	0.58317	0.0105363
6	D2R MSN-4	Ndrg4	ENSRNOG00000012482	0.576675	0.0482619
6	D2R MSN-4	Nt5dc1	ENSRNOG00000000546	0.571364	0.0456541
6	D2R MSN-4	Lrfn5	ENSRNOG00000005550	0.559476	0.00235897
6	D2R MSN-4	Pspc1	ENSRNOG00000020782	-0.542103	0.019849
6	D2R MSN-4	Luc7l2	ENSRNOG00000006001	-0.512415	0.0342908
6	D2R MSN-4	Luc7l3	ENSRNOG00000002835	-0.491495	0.0132769
6	D2R MSN-4	Atp6v0a1	ENSRNOG00000036814	0.461703	0.0342908
6	D2R MSN-4	Npepo	ENSRNOG00000017505	0.453902	0.0342908
6	D2R MSN-4	Tial1	ENSRNOG00000020271	-0.435592	0.0084887
6	D2R MSN-4	Syndig1	ENSRNOG00000031536	0.434052	0.0153008
6	D2R MSN-4	Ddx5	ENSRNOG00000030680	0.419531	0.016545
6	D2R MSN-4	Lrrtm3	ENSRNOG00000026466	0.413416	0.0199577
6	D2R MSN-4	Pcsk2	ENSRNOG00000005438	0.391487	0.0199577
6	D2R MSN-4	Unc79	ENSRNOG00000008728	0.388105	0.0349009
6	D2R MSN-4	Mdga2	ENSRNOG00000000618	-0.368274	0.0342908
6	D2R MSN-4	Mcf2l	ENSRNOG00000028426	0.334822	0.00235897
6	D2R MSN-4	Ube3a	ENSRNOG00000015734	-0.33161	0.0479519
6	D2R MSN-4	Thada	ENSRNOG00000025899	-0.314434	0.00810447
6	D2R MSN-4	Spock3	ENSRNOG00000029903	0.311594	0.0349009
6	D2R MSN-4	Abi2	ENSRNOG00000017707	-0.311288	0.0349009
6	D2R MSN-4	Babam2	ENSRNOG00000004364	-0.282326	0.0305518
6	D2R MSN-4	Cog5	ENSRNOG00000056610	-0.273396	0.0217891
6	D2R MSN-4	Camsap2	ENSRNOG00000008741	0.273168	0.0434703
6	D2R MSN-4	Chchd6	ENSRNOG00000060248	-0.24966	0.0420556
6	D2R MSN-4	Casc4	ENSRNOG00000016357	-0.23213	0.0153008
6	D2R MSN-4	Hspa4	ENSRNOG00000016596	0.221509	0.0202602
6	D2R MSN-4	Pank2	ENSRNOG00000025286	0.204923	0.0383659
6	D2R MSN-4	Lrrc7	ENSRNOG00000011980	0.184133	0.0249674
6	D2R MSN-4	Stk39	ENSRNOG00000024808	0.15712	0.0442938
6	D2R MSN-4	Hrh3	ENSRNOG00000061153	0.14758	0.0493007
6	D2R MSN-4	Dnaja1	ENSRNOG00000007029	0.146186	0.0199577
7	D2R MSN-3	Rsrp1	ENSRNOG00000017309	-1.56771	0.000141653
7	D2R MSN-3	Thada	ENSRNOG00000025899	-1.52804	3.82143e-06
7	D2R MSN-3	Tmem65	ENSRNOG00000008934	1.49619	2.64944e-07
7	D2R MSN-3	Ercc6l2	ENSRNOG00000019175	-1.49537	0.000415686
7	D2R MSN-3	Rbm3	ENSRNOG00000005387	-1.40248	0.00152017
7	D2R MSN-3	Hspa5	ENSRNOG00000018294	1.39161	2.42346e-05
7	D2R MSN-3	Eif2ak2	ENSRNOG00000048315	1.29114	0.00338334
7	D2R MSN-3	Hsph1	ENSRNOG00000000902	1.0633	2.1079e-05
7	D2R MSN-3	AABR07027979.1	ENSRNOG00000053341	-1.06314	0.00441276
7	D2R MSN-3	Mrps6	ENSRNOG00000059381	1.0602	5.25402e-07
7	D2R MSN-3	Hsp90ab1	ENSRNOG00000019834	1.05314	0.0286949
7	D2R MSN-3	Pdia3	ENSRNOG00000015018	1.05145	5.25402e-07
7	D2R MSN-3	Dnaja1	ENSRNOG00000007029	1.02706	7.857e-05
7	D2R MSN-3	Samd5	ENSRNOG00000023549	0.996132	0.000233268
7	D2R MSN-3	Ero1b	ENSRNOG00000002609	0.981356	5.25402e-07
7	D2R MSN-3	Marchf1	ENSRNOG00000026310	-0.936304	0.0386267
7	D2R MSN-3	AABR07001519.1	ENSRNOG00000055547	-0.913407	6.61415e-06
7	D2R MSN-3	Ptpro	ENSRNOG00000006231	0.913186	2.00488e-05
7	D2R MSN-3	Celf5	ENSRNOG00000004695	0.890101	2.64944e-07
7	D2R MSN-3	Fnbp1l	ENSRNOG00000013798	0.888607	0.00439594
7	D2R MSN-3	Hsp90b1	ENSRNOG00000026963	0.880617	7.23633e-05
7	D2R MSN-3	Maml2	ENSRNOG00000005879	0.878628	3.75933e-06
7	D2R MSN-3	Vps13a	ENSRNOG00000025539	0.850521	0.000109938
7	D2R MSN-3	Pde1a	ENSRNOG00000054212	-0.849043	0.0483673
7	D2R MSN-3	Itfg1	ENSRNOG00000015843	-0.843783	0.00338334
7	D2R MSN-3	Epha3	ENSRNOG00000030285	-0.827813	0.0179301
7	D2R MSN-3	Pdzd2	ENSRNOG00000013140	-0.816791	0.000269759
7	D2R MSN-3	Pacsin2	ENSRNOG00000009756	0.809023	6.3589e-06
7	D2R MSN-3	Chordc1	ENSRNOG00000026643	0.807156	2.12574e-05
7	D2R MSN-3	AC134224.1	ENSRNOG00000062127	-0.788349	0.0141086
7	D2R MSN-3	Atp2a2	ENSRNOG00000001285	0.782179	0.000233268
7	D2R MSN-3	Mboat2	ENSRNOG00000061050	0.765964	0.00200281
7	D2R MSN-3	Ak2	ENSRNOG00000000122	0.764619	0.0128589
7	D2R MSN-3	Epb41	ENSRNOG00000010037	0.763865	0.000992044
7	D2R MSN-3	H3f3a	ENSRNOG00000006532	-0.763687	0.00199864
7	D2R MSN-3	Sgsm1	ENSRNOG00000000708	0.742435	0.00219917
7	D2R MSN-3	Eda	ENSRNOG00000032208	0.741808	0.0143639
7	D2R MSN-3	Ell2	ENSRNOG00000027089	0.739211	0.0006896
7	D2R MSN-3	Ammecr1	ENSRNOG00000022166	-0.736444	0.00061885
7	D2R MSN-3	Cntn6	ENSRNOG00000032517	0.712691	0.00062547
7	D2R MSN-3	Art3	ENSRNOG00000002256	0.710668	4.61562e-05
7	D2R MSN-3	Nmt2	ENSRNOG00000026248	0.707736	0.000141653
7	D2R MSN-3	Gpbp1	ENSRNOG00000013002	0.704238	2.12574e-05
7	D2R MSN-3	Kcnc3	ENSRNOG00000019959	0.703008	0.000179081
7	D2R MSN-3	Hfm1	ENSRNOG00000023299	-0.701985	0.00293803
7	D2R MSN-3	AABR07012384.1	ENSRNOG00000047767	-0.698025	0.0106361
7	D2R MSN-3	Styxl1	ENSRNOG00000023366	-0.688912	0.00165544
7	D2R MSN-3	Babam2	ENSRNOG00000004364	-0.679829	9.41483e-05
7	D2R MSN-3	Stx1b	ENSRNOG00000019193	-0.679765	0.0121371
7	D2R MSN-3	Eea1	ENSRNOG00000021681	0.677131	0.01104
7	D2R MSN-3	Hspa8	ENSRNOG00000034066	0.675196	0.02099
7	D2R MSN-3	Msra	ENSRNOG00000012440	-0.666462	0.00415657
7	D2R MSN-3	Nktr	ENSRNOG00000049128	0.665235	0.000108495
7	D2R MSN-3	Specc1	ENSRNOG00000002903	0.653972	5.45581e-05
7	D2R MSN-3	Lrfn5	ENSRNOG00000005550	0.651082	2.1079e-05
7	D2R MSN-3	Peli1	ENSRNOG00000006329	0.650629	0.000304746
7	D2R MSN-3	Gdi1	ENSRNOG00000056870	0.647111	9.58537e-05
7	D2R MSN-3	Fxr1	ENSRNOG00000051480	0.645857	0.00212322
7	D2R MSN-3	Frmpd4	ENSRNOG00000004118	-0.643361	0.000445412
7	D2R MSN-3	Wasl	ENSRNOG00000006975	0.640725	0.000103177
7	D2R MSN-3	Arnt2	ENSRNOG00000013017	-0.640223	0.00191195
7	D2R MSN-3	Naa16	ENSRNOG00000045863	0.638547	0.000461762
7	D2R MSN-3	Mrtfa	ENSRNOG00000018803	-0.635351	0.00439594
7	D2R MSN-3	Ddx5	ENSRNOG00000030680	0.634888	0.00036216
7	D2R MSN-3	Stip1	ENSRNOG00000021164	0.632517	5.13381e-05
7	D2R MSN-3	Ranbp9	ENSRNOG00000017951	0.630363	0.000109938
7	D2R MSN-3	Taf1d	ENSRNOG00000010921	-0.629682	0.000921044
7	D2R MSN-3	Tfdp2	ENSRNOG00000011241	-0.620664	0.00249294
7	D2R MSN-3	Tra2a	ENSRNOG00000009156	0.612933	0.000201212
7	D2R MSN-3	Kitlg	ENSRNOG00000005386	0.610187	0.00586974
7	D2R MSN-3	Mtus2	ENSRNOG00000032410	-0.608886	0.00455156
7	D2R MSN-3	Itgb8	ENSRNOG00000006569	0.605744	0.017206
7	D2R MSN-3	Hs3st5	ENSRNOG00000000605	0.604872	0.00724601
7	D2R MSN-3	Man1c1	ENSRNOG00000017087	-0.602854	0.0399136
7	D2R MSN-3	Rgs9	ENSRNOG00000003800	0.601426	0.0112179
7	D2R MSN-3	Eml6	ENSRNOG00000037462	0.595997	0.00338334
7	D2R MSN-3	Stim2	ENSRNOG00000002956	0.591136	0.000342612
7	D2R MSN-3	Sez6	ENSRNOG00000009350	-0.589117	0.00673761
7	D2R MSN-3	Sgpp2	ENSRNOG00000037695	0.587402	3.82143e-06
7	D2R MSN-3	LOC679894	ENSRNOG00000042340	0.584619	0.000355657
7	D2R MSN-3	Rasgrp2	ENSRNOG00000021098	0.57998	0.0391994
7	D2R MSN-3	Rapgef4	ENSRNOG00000001516	-0.578519	0.000955318
7	D2R MSN-3	Gripap1	ENSRNOG00000009071	0.578451	0.000451301
7	D2R MSN-3	Gtdc1	ENSRNOG00000031038	-0.57702	0.00811478
7	D2R MSN-3	Mxi1	ENSRNOG00000034078	0.575817	0.0012767
7	D2R MSN-3	Pnpla8	ENSRNOG00000039091	0.572583	0.000150004
7	D2R MSN-3	Cadm1	ENSRNOG00000018778	-0.572329	0.0299724
7	D2R MSN-3	Znrf1	ENSRNOG00000019028	0.57154	0.00357093
7	D2R MSN-3	Chchd6	ENSRNOG00000060248	-0.570373	0.000618593
7	D2R MSN-3	Chka	ENSRNOG00000016791	-0.568335	0.00681851
7	D2R MSN-3	Fbxo34	ENSRNOG00000011704	0.564638	0.000108495
7	D2R MSN-3	Cyld	ENSRNOG00000014048	0.563885	0.00439594
7	D2R MSN-3	Mlip	ENSRNOG00000005934	-0.56332	0.00963852
7	D2R MSN-3	Dnmt3a	ENSRNOG00000026649	-0.557853	0.0325667
7	D2R MSN-3	Flrt2	ENSRNOG00000003732	0.557677	0.000524122
7	D2R MSN-3	Calr	ENSRNOG00000003029	0.557311	0.0382587
7	D2R MSN-3	Gpr137c	ENSRNOG00000026328	0.556329	0.0179301
7	D2R MSN-3	Sarnp	ENSRNOG00000030520	-0.553401	0.00786402
7	D2R MSN-3	Dph6	ENSRNOG00000037356	-0.552447	0.0139345
7	D2R MSN-3	Tmtc2	ENSRNOG00000004585	0.550663	0.0230966
7	D2R MSN-3	Tmem164	ENSRNOG00000012787	-0.54972	0.00493445
7	D2R MSN-3	Adora2a	ENSRNOG00000001302	0.548567	0.0353347
7	D2R MSN-3	Stk39	ENSRNOG00000024808	0.547682	0.000102273
7	D2R MSN-3	Myef2	ENSRNOG00000005258	-0.547266	0.026652
7	D2R MSN-3	Cit	ENSRNOG00000001143	0.546606	0.00562589
7	D2R MSN-3	Fbxo8	ENSRNOG00000010502	-0.541454	0.00462328
7	D2R MSN-3	Hcn1	ENSRNOG00000055382	0.538436	0.00626951
7	D2R MSN-3	AABR07021704.1	ENSRNOG00000058096	0.53607	0.000618593
7	D2R MSN-3	Ncam1	ENSRNOG00000031890	0.529785	0.0006896
7	D2R MSN-3	St13	ENSRNOG00000019070	0.528345	0.0105576
7	D2R MSN-3	Cdh18	ENSRNOG00000010535	0.526469	0.00897112
7	D2R MSN-3	Ptbp2	ENSRNOG00000010827	-0.526097	0.0131739
7	D2R MSN-3	Apoe	ENSRNOG00000018454	-0.523155	0.0388987
7	D2R MSN-3	Slc39a11	ENSRNOG00000031213	-0.521381	0.00360498
7	D2R MSN-3	Pspc1	ENSRNOG00000020782	-0.519559	0.000882777
7	D2R MSN-3	Tut4	ENSRNOG00000052062	-0.519148	0.0409517
7	D2R MSN-3	Prr3	ENSRNOG00000025806	-0.515458	0.0332935
7	D2R MSN-3	Dtx3	ENSRNOG00000005129	0.513422	0.0497808
7	D2R MSN-3	Crim1	ENSRNOG00000004208	0.511056	0.0185297
7	D2R MSN-3	Zfp566	ENSRNOG00000048138	0.510456	0.0153573
7	D2R MSN-3	Itsn2	ENSRNOG00000046741	0.509773	0.000278483
7	D2R MSN-3	Gpr63	ENSRNOG00000007675	0.508951	0.0161992
7	D2R MSN-3	Mtcl1	ENSRNOG00000025527	0.505657	0.011455
7	D2R MSN-3	Rab6b	ENSRNOG00000009198	0.504524	0.0145879
7	D2R MSN-3	Brinp1	ENSRNOG00000005561	0.504253	0.0281723
7	D2R MSN-3	Dmtf1	ENSRNOG00000005908	0.502428	0.00197082
7	D2R MSN-3	Fndc3a	ENSRNOG00000014478	0.500866	0.000597189
7	D2R MSN-3	Son	ENSRNOG00000002021	-0.499291	4.94308e-05
7	D2R MSN-3	Luc7l3	ENSRNOG00000002835	-0.498591	0.00191195
7	D2R MSN-3	Klhdc10	ENSRNOG00000010267	-0.495958	0.00548822
7	D2R MSN-3	Arntl	ENSRNOG00000014448	0.494748	0.000992044
7	D2R MSN-3	Hspa4	ENSRNOG00000016596	0.494018	0.000973595
7	D2R MSN-3	Ppm1b	ENSRNOG00000030667	0.491281	0.000454803
7	D2R MSN-3	Canx	ENSRNOG00000003343	0.48304	0.00286704
7	D2R MSN-3	Crebbp	ENSRNOG00000005330	0.483012	0.0150726
7	D2R MSN-3	AABR07030521.1	ENSRNOG00000042833	0.482758	0.00135006
7	D2R MSN-3	Cstf3	ENSRNOG00000012089	0.482176	4.88132e-05
7	D2R MSN-3	Prkaa2	ENSRNOG00000007706	0.479927	0.00309432
7	D2R MSN-3	Dgkg	ENSRNOG00000001796	-0.477765	0.0105475
7	D2R MSN-3	AABR07031533.1	ENSRNOG00000049802	-0.477529	0.0240666
7	D2R MSN-3	Cabp1	ENSRNOG00000001173	0.475897	0.00114513
7	D2R MSN-3	Hrh3	ENSRNOG00000061153	0.468703	0.00306989
7	D2R MSN-3	Nlk	ENSRNOG00000008704	0.468447	4.88564e-05
7	D2R MSN-3	Ppip5k1	ENSRNOG00000014436	0.467709	0.0013243
7	D2R MSN-3	Atg9a	ENSRNOG00000018975	0.466889	0.000367043
7	D2R MSN-3	Cdc42bpa	ENSRNOG00000002841	0.466384	8.21887e-05
7	D2R MSN-3	Mrps28	ENSRNOG00000032630	-0.466357	0.0016804
7	D2R MSN-3	Mbnl1	ENSRNOG00000014076	0.464892	0.00262964
7	D2R MSN-3	Lekr1	ENSRNOG00000031247	-0.461767	0.0287719
7	D2R MSN-3	Camsap2	ENSRNOG00000008741	0.458642	0.000429769
7	D2R MSN-3	Pdp1	ENSRNOG00000016180	0.457802	0.0165816
7	D2R MSN-3	Pik3c2b	ENSRNOG00000029938	0.457669	0.0151677
7	D2R MSN-3	Ntng1	ENSRNOG00000031136	0.454379	0.000445412
7	D2R MSN-3	Flnb	ENSRNOG00000009470	0.454119	0.0015311
7	D2R MSN-3	Zfp451	ENSRNOG00000012718	0.453704	0.000863477
7	D2R MSN-3	Cep112	ENSRNOG00000024557	-0.453489	0.0197617
7	D2R MSN-3	Nf2	ENSRNOG00000007948	0.453227	0.00177103
7	D2R MSN-3	Zc3h11a	ENSRNOG00000053210	0.451805	0.000201212
7	D2R MSN-3	Ptchd1	ENSRNOG00000003675	0.448052	0.0022398
7	D2R MSN-3	Ipo11	ENSRNOG00000039717	-0.447535	0.00436734
7	D2R MSN-3	Papola	ENSRNOG00000004827	0.444776	0.00061885
7	D2R MSN-3	Atp6v0a1	ENSRNOG00000036814	0.444479	9.63536e-05
7	D2R MSN-3	N4bp2l1	ENSRNOG00000059322	0.442513	0.0105576
7	D2R MSN-3	Commd10	ENSRNOG00000003958	-0.441156	0.00439594
7	D2R MSN-3	Ywhag	ENSRNOG00000001436	0.440976	0.0481074
7	D2R MSN-3	Snx14	ENSRNOG00000011348	0.436574	0.000535369
7	D2R MSN-3	Sfxn5	ENSRNOG00000037871	-0.436102	0.0226149
7	D2R MSN-3	Lrrfip2	ENSRNOG00000021047	0.435905	0.00693365
7	D2R MSN-3	Lman2l	ENSRNOG00000015699	0.435581	0.0106361
7	D2R MSN-3	Nup58	ENSRNOG00000012644	0.432528	0.00220843
7	D2R MSN-3	Arglu1	ENSRNOG00000024142	-0.432266	0.0128296
7	D2R MSN-3	AC241873.1	ENSRNOG00000060617	-0.430517	0.00963852
7	D2R MSN-3	Tac1	ENSRNOG00000007374	0.430301	0.0216425
7	D2R MSN-3	Ccdc180	ENSRNOG00000010412	0.428933	0.00516353
7	D2R MSN-3	Ola1	ENSRNOG00000019047	-0.427866	0.00476887
7	D2R MSN-3	Eif4g3	ENSRNOG00000014368	-0.427525	0.00671088
7	D2R MSN-3	Odf2	ENSRNOG00000014584	-0.426114	0.0159215
7	D2R MSN-3	Greb1l	ENSRNOG00000023492	-0.424969	0.00626951
7	D2R MSN-3	Ppp6r1	ENSRNOG00000018090	0.423445	0.0006896
7	D2R MSN-3	Map4	ENSRNOG00000020748	0.423053	0.000465873
7	D2R MSN-3	Arhgap21	ENSRNOG00000008659	0.422661	0.0230966
7	D2R MSN-3	Cog5	ENSRNOG00000056610	-0.421366	0.00415657
7	D2R MSN-3	Dgkh	ENSRNOG00000010065	0.420832	0.00673761
7	D2R MSN-3	Traip	ENSRNOG00000030101	0.418504	0.0188346
7	D2R MSN-3	Cab39l	ENSRNOG00000011603	-0.418459	0.00972945
7	D2R MSN-3	Btrc	ENSRNOG00000016280	-0.418427	0.041175
7	D2R MSN-3	Vps13c	ENSRNOG00000030213	0.415765	0.0190215
7	D2R MSN-3	Zfhx2	ENSRNOG00000025634	0.415478	0.00972945
7	D2R MSN-3	Unc5c	ENSRNOG00000029071	0.414379	0.000181647
7	D2R MSN-3	Plcd4	ENSRNOG00000016361	0.413473	0.00462328
7	D2R MSN-3	Gabra2	ENSRNOG00000002349	0.412937	0.029612
7	D2R MSN-3	Kiaa0408L	ENSRNOG00000042309	0.412816	0.018626
7	D2R MSN-3	Crppa	ENSRNOG00000006199	-0.412745	0.0128589
7	D2R MSN-3	Tubb3	ENSRNOG00000017209	0.410697	0.0309748
7	D2R MSN-3	Acap2	ENSRNOG00000001730	0.409523	0.0074085
7	D2R MSN-3	Spata13	ENSRNOG00000013707	-0.407901	0.0182152
7	D2R MSN-3	Slc12a6	ENSRNOG00000005196	0.405043	0.00307282
7	D2R MSN-3	RGD1563917	ENSRNOG00000017273	0.403746	0.00829465
7	D2R MSN-3	RGD1563680	ENSRNOG00000004571	0.402835	0.000445412
7	D2R MSN-3	Lama4	ENSRNOG00000000599	0.40273	0.00195024
7	D2R MSN-3	Klhl7	ENSRNOG00000010453	0.402431	0.00426513
7	D2R MSN-3	Epn2	ENSRNOG00000060550	0.40178	0.00942142
7	D2R MSN-3	Atxn7l1	ENSRNOG00000010415	-0.401005	0.0366257
7	D2R MSN-3	Ubr2	ENSRNOG00000015813	0.39998	0.0415299
7	D2R MSN-3	Rmdn1	ENSRNOG00000025145	0.398242	0.0372841
7	D2R MSN-3	Zmynd12	ENSRNOG00000022199	-0.396431	0.0127964
7	D2R MSN-3	Herc3	ENSRNOG00000007304	0.396084	0.0366257
7	D2R MSN-3	Arid5b	ENSRNOG00000000635	0.394985	0.0359729
7	D2R MSN-3	Tiprl	ENSRNOG00000003048	0.393305	6.67431e-05
7	D2R MSN-3	Anapc4	ENSRNOG00000004130	-0.392402	0.0184132
7	D2R MSN-3	Rab3gap2	ENSRNOG00000002353	0.391269	0.0187244
7	D2R MSN-3	Sil1	ENSRNOG00000019826	-0.390752	0.00808144
7	D2R MSN-3	Zbtb7a	ENSRNOG00000020161	0.390699	0.0106361
7	D2R MSN-3	Jph1	ENSRNOG00000006110	0.389687	0.00530924
7	D2R MSN-3	Rasgrp1	ENSRNOG00000005404	0.388773	0.0454201
7	D2R MSN-3	Ireb2	ENSRNOG00000013271	-0.388668	0.00477256
7	D2R MSN-3	Prelid3a	ENSRNOG00000017954	0.388319	0.00416027
7	D2R MSN-3	Cacna1i	ENSRNOG00000060407	0.388033	0.0271794
7	D2R MSN-3	Kcnc1	ENSRNOG00000055401	0.38775	0.0113157
7	D2R MSN-3	Usp32	ENSRNOG00000027711	-0.387581	0.0127964
7	D2R MSN-3	Thsd7a	ENSRNOG00000030151	0.385722	0.00436734
7	D2R MSN-3	Map6	ENSRNOG00000027204	0.383573	0.00180424
7	D2R MSN-3	Ambra1	ENSRNOG00000017422	-0.383074	0.0105576
7	D2R MSN-3	Slc8a2	ENSRNOG00000001492	0.380686	0.0230966
7	D2R MSN-3	Dennd2b	ENSRNOG00000013934	-0.379631	0.0445502
7	D2R MSN-3	Fggy	ENSRNOG00000008907	-0.378777	0.0013243
7	D2R MSN-3	Jph3	ENSRNOG00000018784	0.377366	0.00551782
7	D2R MSN-3	Mtmr7	ENSRNOG00000011420	0.377239	0.0174942
7	D2R MSN-3	Tnk2	ENSRNOG00000001769	0.376427	0.0226826
7	D2R MSN-3	Prpf18	ENSRNOG00000018396	0.376261	0.0015311
7	D2R MSN-3	Pank2	ENSRNOG00000025286	0.375591	0.000706592
7	D2R MSN-3	Kif5c	ENSRNOG00000004680	0.374302	0.0105475
7	D2R MSN-3	Ankh	ENSRNOG00000010960	0.374131	0.00673761
7	D2R MSN-3	Ppfia2	ENSRNOG00000004353	-0.372355	0.0153573
7	D2R MSN-3	Ubtd2	ENSRNOG00000004137	0.370741	0.0415299
7	D2R MSN-3	Rab15	ENSRNOG00000007364	0.369938	0.00977367
7	D2R MSN-3	Reep1	ENSRNOG00000008481	0.36938	0.0287144
7	D2R MSN-3	Bbx	ENSRNOG00000001971	0.36938	0.0403184
7	D2R MSN-3	Kif5a	ENSRNOG00000005299	0.368259	0.0368011
7	D2R MSN-3	Rnf144a	ENSRNOG00000007370	-0.367265	0.0105475
7	D2R MSN-3	Snrnp48	ENSRNOG00000013756	0.366115	0.00061885
7	D2R MSN-3	Pi4k2a	ENSRNOG00000014675	0.362191	0.022081
7	D2R MSN-3	Top1	ENSRNOG00000047611	0.361786	0.000114799
7	D2R MSN-3	Ube3a	ENSRNOG00000015734	-0.36159	0.00878527
7	D2R MSN-3	Slc17a5	ENSRNOG00000009330	0.361439	0.018626
7	D2R MSN-3	Soga3	ENSRNOG00000012324	0.360953	0.0422829
7	D2R MSN-3	Entpd3	ENSRNOG00000018982	0.360844	0.0346725
7	D2R MSN-3	Camk1d	ENSRNOG00000017882	-0.360471	0.0105475
7	D2R MSN-3	AABR07026291.1	ENSRNOG00000014275	0.359195	0.0382298
7	D2R MSN-3	Hectd2	ENSRNOG00000056753	0.358287	0.0109537
7	D2R MSN-3	Nucb1	ENSRNOG00000020889	0.3568	0.00135006
7	D2R MSN-3	Xkr6	ENSRNOG00000011634	0.356707	0.00954048
7	D2R MSN-3	Phf24	ENSRNOG00000000129	0.356685	0.015033
7	D2R MSN-3	Mroh1	ENSRNOG00000030355	0.35544	0.0240116
7	D2R MSN-3	Ncln	ENSRNOG00000004793	0.354601	0.011455
7	D2R MSN-3	Kcnk12	ENSRNOG00000016110	0.354538	0.0082731
7	D2R MSN-3	Ep300	ENSRNOG00000000190	0.354369	0.00338334
7	D2R MSN-3	Mov10	ENSRNOG00000012946	0.353549	0.0160171
7	D2R MSN-3	Ubr1	ENSRNOG00000037207	-0.352575	0.0155274
7	D2R MSN-3	Fryl	ENSRNOG00000002248	0.350705	0.00170489
7	D2R MSN-3	Mycbp2	ENSRNOG00000010479	0.3495	0.0479547
7	D2R MSN-3	Enc1	ENSRNOG00000016541	0.348738	0.0327557
7	D2R MSN-3	Mbd5	ENSRNOG00000027596	0.345301	0.00558696
7	D2R MSN-3	Wwp1	ENSRNOG00000006328	0.343798	0.0451421
7	D2R MSN-3	Scp2	ENSRNOG00000011413	-0.343561	0.0346489
7	D2R MSN-3	Wdfy1	ENSRNOG00000015080	-0.342473	0.00937145
7	D2R MSN-3	Clip1	ENSRNOG00000001247	0.342159	0.0128427
7	D2R MSN-3	Cdk13	ENSRNOG00000013620	0.340713	0.0182152
7	D2R MSN-3	Tln2	ENSRNOG00000018373	0.340319	0.0393145
7	D2R MSN-3	Gdap1	ENSRNOG00000005850	0.340259	0.00233068
7	D2R MSN-3	Pde1c	ENSRNOG00000012337	0.338612	0.0105475
7	D2R MSN-3	Septin11	ENSRNOG00000002182	0.337582	0.0418526
7	D2R MSN-3	Luc7l2	ENSRNOG00000006001	-0.337484	0.00416027
7	D2R MSN-3	Nsd3	ENSRNOG00000015621	0.336735	0.000869066
7	D2R MSN-3	Ints3	ENSRNOG00000015153	0.335553	0.00114181
7	D2R MSN-3	Nalcn	ENSRNOG00000004752	-0.335444	0.00286704
7	D2R MSN-3	Suco	ENSRNOG00000026542	0.33223	0.0230966
7	D2R MSN-3	Ppm1d	ENSRNOG00000003329	0.332217	0.0439521
7	D2R MSN-3	Atad2	ENSRNOG00000025604	0.330185	0.00455384
7	D2R MSN-3	Mcf2l	ENSRNOG00000028426	0.329473	0.00127999
7	D2R MSN-3	Faf1	ENSRNOG00000008523	-0.327741	0.000438686
7	D2R MSN-3	Agbl3	ENSRNOG00000010397	-0.327621	0.0222879
7	D2R MSN-3	Tbc1d5	ENSRNOG00000010637	-0.32549	0.00897112
7	D2R MSN-3	Npepo	ENSRNOG00000017505	0.324334	0.048333
7	D2R MSN-3	Fbxl5	ENSRNOG00000005261	0.323948	0.00533061
7	D2R MSN-3	Pclo	ENSRNOG00000005726	0.322013	0.00779474
7	D2R MSN-3	Clock	ENSRNOG00000002175	0.321981	0.00779474
7	D2R MSN-3	Brd1	ENSRNOG00000004538	0.319974	0.0153573
7	D2R MSN-3	Frmd4b	ENSRNOG00000007764	0.316443	0.0490753
7	D2R MSN-3	Gucy1b1	ENSRNOG00000012060	0.316419	0.00624751
7	D2R MSN-3	Phkg2	ENSRNOG00000018725	0.313413	0.00729443
7	D2R MSN-3	Matr3	ENSRNOG00000019875	0.312613	0.00778504
7	D2R MSN-3	Usp36	ENSRNOG00000028255	-0.308938	0.0445502
7	D2R MSN-3	Mtus1	ENSRNOG00000010748	0.307866	0.0387405
7	D2R MSN-3	Snx12	ENSRNOG00000004036	0.307474	0.00462328
7	D2R MSN-3	C2cd5	ENSRNOG00000014382	0.307311	0.000514654
7	D2R MSN-3	Atp2c1	ENSRNOG00000013305	0.306066	0.0364067
7	D2R MSN-3	Cdk19	ENSRNOG00000000583	0.306054	0.0117918
7	D2R MSN-3	Rock2	ENSRNOG00000004496	0.305881	0.00463787
7	D2R MSN-3	Dnajb6	ENSRNOG00000010353	0.305866	0.00415657
7	D2R MSN-3	Carmil1	ENSRNOG00000016576	-0.305376	0.00965079
7	D2R MSN-3	RGD1560883	ENSRNOG00000045639	0.305244	0.026912
7	D2R MSN-3	Lamc1	ENSRNOG00000002680	0.302721	0.0225827
7	D2R MSN-3	Tpp2	ENSRNOG00000011194	0.302045	0.0105475
7	D2R MSN-3	RGD1311595	ENSRNOG00000026942	0.302005	0.027488
7	D2R MSN-3	Rgl1	ENSRNOG00000002347	0.3017	0.0202713
7	D2R MSN-3	Ddx1	ENSRNOG00000006652	-0.301131	0.0397012
7	D2R MSN-3	Ica1l	ENSRNOG00000017258	0.299434	0.0415299
7	D2R MSN-3	AABR07035338.1	ENSRNOG00000039819	0.29892	0.00366767
7	D2R MSN-3	Prkar2b	ENSRNOG00000009079	0.298761	0.0143966
7	D2R MSN-3	Sae1	ENSRNOG00000015128	-0.298286	0.0185297
7	D2R MSN-3	Pcsk2	ENSRNOG00000005438	0.296391	0.00520617
7	D2R MSN-3	Kmt2e	ENSRNOG00000021614	0.296179	0.0230966
7	D2R MSN-3	Dmpk	ENSRNOG00000015085	0.295268	0.00199487
7	D2R MSN-3	Commd1	ENSRNOG00000009281	0.295165	0.00199864
7	D2R MSN-3	Jakmip1	ENSRNOG00000004998	0.29466	0.0230966
7	D2R MSN-3	Cops3	ENSRNOG00000053943	-0.293862	0.0202477
7	D2R MSN-3	Nmnat2	ENSRNOG00000027697	0.29365	0.00593791
7	D2R MSN-3	Acbd6	ENSRNOG00000003550	-0.293164	0.0182152
7	D2R MSN-3	Cspp1	ENSRNOG00000021718	0.292935	0.00808199
7	D2R MSN-3	Phf20l1.1	ENSRNOG00000005486	0.292662	0.00835086
7	D2R MSN-3	Prpf40a	ENSRNOG00000004864	-0.292413	0.0193682
7	D2R MSN-3	Cpeb2	ENSRNOG00000005043	0.292039	0.00114513
7	D2R MSN-3	Nova1	ENSRNOG00000031440	0.291885	0.0216839
7	D2R MSN-3	Tut1	ENSRNOG00000020047	0.291861	0.0217392
7	D2R MSN-3	Bckdha	ENSRNOG00000020607	-0.290197	0.018626
7	D2R MSN-3	Shisa7	ENSRNOG00000016877	0.289796	0.00439594
7	D2R MSN-3	Rab5c	ENSRNOG00000018568	0.289328	0.0105475
7	D2R MSN-3	Gxylt1	ENSRNOG00000005234	0.288972	0.00520617
7	D2R MSN-3	RGD1306271	ENSRNOG00000013729	0.288808	0.0267778
7	D2R MSN-3	Thoc1	ENSRNOG00000015332	-0.288458	0.00897112
7	D2R MSN-3	Ppp4r4	ENSRNOG00000054052	0.287521	0.0353156
7	D2R MSN-3	Zfp398	ENSRNOG00000006703	0.287483	0.0236105
7	D2R MSN-3	Zfp622	ENSRNOG00000010589	0.287243	0.00455156
7	D2R MSN-3	Ctif	ENSRNOG00000018342	0.286983	0.0154227
7	D2R MSN-3	Naa35	ENSRNOG00000018417	0.2859	0.015051
7	D2R MSN-3	Shld2	ENSRNOG00000059057	0.285618	0.0184132
7	D2R MSN-3	Scn1a	ENSRNOG00000053122	0.285243	0.00378697
7	D2R MSN-3	Ddhd2	ENSRNOG00000015501	-0.285151	0.0239534
7	D2R MSN-3	Kdm4c	ENSRNOG00000006644	-0.284883	0.00223169
7	D2R MSN-3	Agap3	ENSRNOG00000012764	0.283953	0.0309748
7	D2R MSN-3	Rps6kc1	ENSRNOG00000003767	0.28318	0.0142775
7	D2R MSN-3	Atm	ENSRNOG00000029773	-0.282503	0.0188127
7	D2R MSN-3	Txndc11	ENSRNOG00000002452	0.281744	0.0353689
7	D2R MSN-3	Sacs	ENSRNOG00000014509	0.281237	0.0268891
7	D2R MSN-3	Akap9	ENSRNOG00000026319	0.280447	0.0366257
7	D2R MSN-3	Wnk1	ENSRNOG00000009956	0.2803	0.0412209
7	D2R MSN-3	Mbtd1	ENSRNOG00000049988	0.27914	0.0342857
7	D2R MSN-3	Ube2r2	ENSRNOG00000010727	0.277703	0.0391102
7	D2R MSN-3	Hdgfl3	ENSRNOG00000019740	0.275677	0.0129181
7	D2R MSN-3	Pxk	ENSRNOG00000008024	0.275576	0.0372841
7	D2R MSN-3	Mtx2	ENSRNOG00000001559	0.275567	0.00932142
7	D2R MSN-3	Abcf1	ENSRNOG00000000799	0.274964	0.0332174
7	D2R MSN-3	Atl2	ENSRNOG00000006523	0.274116	0.00895424
7	D2R MSN-3	Frmd5	ENSRNOG00000016189	0.273774	0.00260557
7	D2R MSN-3	Syt10	ENSRNOG00000014296	0.272922	0.0271794
7	D2R MSN-3	Ibtk	ENSRNOG00000027728	0.271442	0.0259567
7	D2R MSN-3	Rnf121	ENSRNOG00000020175	-0.270652	0.0190215
7	D2R MSN-3	Slc25a27	ENSRNOG00000010592	0.269154	0.0271794
7	D2R MSN-3	Dock4	ENSRNOG00000004823	0.268463	0.0097734
7	D2R MSN-3	Stxbp5	ENSRNOG00000013351	0.267524	0.0226149
7	D2R MSN-3	Usp22	ENSRNOG00000032492	-0.26657	0.0437552
7	D2R MSN-3	Zfand6	ENSRNOG00000013506	0.263631	0.000992044
7	D2R MSN-3	Klhl8	ENSRNOG00000002214	0.262256	0.01104
7	D2R MSN-3	Atrx.1	ENSRNOG00000046897	0.262137	0.0466623
7	D2R MSN-3	Arhgef9	ENSRNOG00000007733	0.261181	0.0202741
7	D2R MSN-3	Tlk1	ENSRNOG00000060572	0.259852	0.0173074
7	D2R MSN-3	Cct4	ENSRNOG00000009642	0.257122	0.00441276
7	D2R MSN-3	Rc3h1	ENSRNOG00000002750	0.256573	0.0154236
7	D2R MSN-3	Ctdspl	ENSRNOG00000046257	0.256059	0.0141086
7	D2R MSN-3	Syndig1	ENSRNOG00000031536	0.256049	0.0256614
7	D2R MSN-3	Cct5	ENSRNOG00000011632	0.254498	0.0318569
7	D2R MSN-3	Fyn	ENSRNOG00000000596	0.254068	0.0479547
7	D2R MSN-3	Fndc3b	ENSRNOG00000024089	0.250884	0.0391699
7	D2R MSN-3	Csnk2a1	ENSRNOG00000005276	0.248304	0.00476887
7	D2R MSN-3	Chst15	ENSRNOG00000016267	0.247355	0.017206
7	D2R MSN-3	Cpeb4	ENSRNOG00000033169	0.247081	0.00790964
7	D2R MSN-3	Rbks	ENSRNOG00000004710	-0.24608	0.0105576
7	D2R MSN-3	Amfr	ENSRNOG00000055446	0.240904	0.0479655
7	D2R MSN-3	Ugcg	ENSRNOG00000015644	0.239763	0.0153152
7	D2R MSN-3	AABR07060620.1	ENSRNOG00000052491	0.23921	0.00994243
7	D2R MSN-3	AC105531.1	ENSRNOG00000053814	0.236578	0.0400332
7	D2R MSN-3	Tasor	ENSRNOG00000014750	0.230769	0.0409243
7	D2R MSN-3	Chd2	ENSRNOG00000012716	0.230384	0.0130673
7	D2R MSN-3	Cnnm1	ENSRNOG00000016302	0.229937	0.0174595
7	D2R MSN-3	Grin1	ENSRNOG00000011726	-0.228851	0.00977367
7	D2R MSN-3	Robo1	ENSRNOG00000029614	-0.225854	0.0240851
7	D2R MSN-3	Ergic1	ENSRNOG00000003508	-0.22526	0.0257739
7	D2R MSN-3	Ints6	ENSRNOG00000009873	0.225203	0.0382587
7	D2R MSN-3	Syn1	ENSRNOG00000010365	0.224744	0.0479547
7	D2R MSN-3	Rab10	ENSRNOG00000047088	0.224621	0.0230966
7	D2R MSN-3	Map2	ENSRNOG00000011841	0.221125	0.0346489
7	D2R MSN-3	Tmed8	ENSRNOG00000045857	0.220032	0.017489
7	D2R MSN-3	Cdh2	ENSRNOG00000015602	0.217776	0.0387405
7	D2R MSN-3	Grm3	ENSRNOG00000005519	0.216422	0.0225827
7	D2R MSN-3	Arpp21	ENSRNOG00000008919	0.216379	0.0406922
7	D2R MSN-3	Rbm26	ENSRNOG00000009836	-0.215815	0.00421562
7	D2R MSN-3	Zmym4	ENSRNOG00000012397	0.211424	0.0287719
7	D2R MSN-3	Gabrg3	ENSRNOG00000014862	-0.210094	0.0439521
7	D2R MSN-3	Dcun1d4	ENSRNOG00000002152	0.209422	0.0230966
7	D2R MSN-3	Slc9a1	ENSRNOG00000007982	0.206925	0.0182152
7	D2R MSN-3	Ctnnd2	ENSRNOG00000010649	0.20627	0.0021328
7	D2R MSN-3	Psme4	ENSRNOG00000060340	0.203553	0.00965079
7	D2R MSN-3	Fgd4	ENSRNOG00000059491	0.200888	0.0147108
7	D2R MSN-3	AABR07019254.2	ENSRNOG00000060194	0.199966	0.0445502
7	D2R MSN-3	Nucks1	ENSRNOG00000047287	-0.198497	0.0466623
7	D2R MSN-3	Rheb	ENSRNOG00000050578	0.197178	0.013998
7	D2R MSN-3	Ncoa1	ENSRNOG00000004068	0.195077	0.019898
7	D2R MSN-3	Zfp365	ENSRNOG00000000638	0.194915	0.0365226
7	D2R MSN-3	Pip5k1c	ENSRNOG00000020577	0.193105	0.0153573
7	D2R MSN-3	Myo5b	ENSRNOG00000014104	0.192814	0.0142137
7	D2R MSN-3	Rmnd5a	ENSRNOG00000028422	0.192042	0.0253827
7	D2R MSN-3	Mbnl2	ENSRNOG00000010737	0.191281	0.0100687
7	D2R MSN-3	Zscan26	ENSRNOG00000053518	0.187379	0.00735417
7	D2R MSN-3	Zc3h12c	ENSRNOG00000012470	0.183025	0.0365226
7	D2R MSN-3	Cdk17	ENSRNOG00000004148	0.182684	0.0372841
7	D2R MSN-3	Csrnp3	ENSRNOG00000005359	-0.171603	0.0307824
7	D2R MSN-3	Tsc22d1	ENSRNOG00000001030	0.17122	0.0154554
7	D2R MSN-3	Lrrc7	ENSRNOG00000011980	0.170593	0.000821965
7	D2R MSN-3	Kansl1	ENSRNOG00000053680	0.164459	0.0409243
7	D2R MSN-3	Rnls	ENSRNOG00000020705	-0.161621	0.0130673
7	D2R MSN-3	AC133270.1	ENSRNOG00000031651	0.156123	0.0250853
7	D2R MSN-3	Snap25	ENSRNOG00000006037	0.155318	0.00838113
7	D2R MSN-3	Dcaf6	ENSRNOG00000003078	0.152274	0.0185297
7	D2R MSN-3	Dnajc2	ENSRNOG00000012392	0.147893	0.0436306
8	D2R MSN-2	AABR07032496.1	ENSRNOG00000057780	-1.68761	0.0118588
8	D2R MSN-2	Eif2ak2	ENSRNOG00000048315	1.53265	0.0118588
8	D2R MSN-2	Rsrp1	ENSRNOG00000017309	-1.52795	0.00226672
8	D2R MSN-2	Hspa5	ENSRNOG00000018294	1.38387	0.014376
8	D2R MSN-2	Ptpn9	ENSRNOG00000017600	-1.33373	0.00144547
8	D2R MSN-2	Sgsm1	ENSRNOG00000000708	1.2374	0.0241984
8	D2R MSN-2	Mpp7	ENSRNOG00000018760	1.21887	0.00509621
8	D2R MSN-2	Ankrd55	ENSRNOG00000013555	-1.20961	0.0160659
8	D2R MSN-2	Oprm1	ENSRNOG00000018191	-1.16694	0.00519345
8	D2R MSN-2	Unc13c	ENSRNOG00000056612	-1.16402	0.00529393
8	D2R MSN-2	Ak5	ENSRNOG00000046947	-1.15622	0.00509621
8	D2R MSN-2	Rgs9	ENSRNOG00000003800	1.15519	0.0235657
8	D2R MSN-2	Sv2c	ENSRNOG00000018094	1.08167	0.00509621
8	D2R MSN-2	Mboat2	ENSRNOG00000061050	1.06421	0.0283661
8	D2R MSN-2	Epb41l4b	ENSRNOG00000056550	-1.03383	0.0123759
8	D2R MSN-2	Adam23	ENSRNOG00000012424	-1.01998	0.00226672
8	D2R MSN-2	Sik2	ENSRNOG00000043498	-0.98468	0.0361929
8	D2R MSN-2	Grik5	ENSRNOG00000020310	0.981789	0.0229757
8	D2R MSN-2	Cacng3	ENSRNOG00000012362	-0.958028	0.0223368
8	D2R MSN-2	Pcsk2	ENSRNOG00000005438	0.930212	0.00509621
8	D2R MSN-2	Lrfn5	ENSRNOG00000005550	0.925657	0.000719622
8	D2R MSN-2	Dclk3	ENSRNOG00000033026	0.920045	0.00559227
8	D2R MSN-2	Gng7	ENSRNOG00000019857	0.898947	0.00509621
8	D2R MSN-2	Maml2	ENSRNOG00000005879	0.897928	0.0122896
8	D2R MSN-2	Gdap1	ENSRNOG00000005850	0.85396	0.035909
8	D2R MSN-2	Apba1	ENSRNOG00000014928	-0.838707	0.0187654
8	D2R MSN-2	Celf5	ENSRNOG00000004695	0.824246	0.0049129
8	D2R MSN-2	AC241873.1	ENSRNOG00000060617	-0.805507	0.0338162
8	D2R MSN-2	Lman2l	ENSRNOG00000015699	0.784021	0.0131491
8	D2R MSN-2	LOC679894	ENSRNOG00000042340	0.777647	0.0229757
8	D2R MSN-2	Mbd5	ENSRNOG00000027596	0.777393	0.0138415
8	D2R MSN-2	Scn1a	ENSRNOG00000053122	0.734135	0.018102
8	D2R MSN-2	Cald1	ENSRNOG00000010233	0.72597	0.0123759
8	D2R MSN-2	Lekr1	ENSRNOG00000031247	-0.722433	0.0235657
8	D2R MSN-2	Rap1gap2	ENSRNOG00000002652	0.716393	0.0341948
8	D2R MSN-2	Slc39a11	ENSRNOG00000031213	-0.708612	0.0184314
8	D2R MSN-2	Fbxo34	ENSRNOG00000011704	0.696977	0.0223368
8	D2R MSN-2	Klhl32	ENSRNOG00000007441	-0.694608	0.018102
8	D2R MSN-2	Atp2a2	ENSRNOG00000001285	0.693133	0.0248096
8	D2R MSN-2	Cit	ENSRNOG00000001143	0.689086	0.00529393
8	D2R MSN-2	Atxn7l1	ENSRNOG00000010415	-0.667029	0.0351023
8	D2R MSN-2	Dyrk1a	ENSRNOG00000001662	0.666461	0.0272157
8	D2R MSN-2	Limch1	ENSRNOG00000002318	0.649416	0.0204579
8	D2R MSN-2	Cntn3	ENSRNOG00000006144	0.621145	0.0217266
8	D2R MSN-2	Rab15	ENSRNOG00000007364	0.616517	0.0229757
8	D2R MSN-2	Nell2	ENSRNOG00000006235	0.614378	0.0494591
8	D2R MSN-2	Fig4	ENSRNOG00000000312	0.608242	0.0256552
8	D2R MSN-2	Ddx5	ENSRNOG00000030680	0.586243	0.0049129
8	D2R MSN-2	Nucb1	ENSRNOG00000020889	0.573926	0.0279426
8	D2R MSN-2	Dtx3	ENSRNOG00000005129	0.572881	0.0407978
8	D2R MSN-2	Tpd52l1	ENSRNOG00000021478	0.555744	0.0348302
8	D2R MSN-2	Armcx3	ENSRNOG00000025730	0.555012	0.00911783
8	D2R MSN-2	Gabra4	ENSRNOG00000002336	0.546114	0.0223368
8	D2R MSN-2	Plppr2	ENSRNOG00000012164	-0.520896	0.0272157
8	D2R MSN-2	Marchf1	ENSRNOG00000026310	-0.518531	0.0235657
8	D2R MSN-2	Cdk17	ENSRNOG00000004148	0.510779	0.00347599
8	D2R MSN-2	Nlk	ENSRNOG00000008704	0.483263	0.018102
8	D2R MSN-2	Pten	ENSRNOG00000020723	0.468811	0.0272157
8	D2R MSN-2	Dapk1	ENSRNOG00000018198	0.441764	0.0271133
8	D2R MSN-2	Ube3a	ENSRNOG00000015734	-0.429776	0.0191928
8	D2R MSN-2	Ssbp2	ENSRNOG00000016213	0.418626	0.024038
8	D2R MSN-2	Bcl11a	ENSRNOG00000007049	0.417115	0.0407819
8	D2R MSN-2	Ero1b	ENSRNOG00000002609	0.413698	0.0272157
8	D2R MSN-2	Baiap2	ENSRNOG00000004049	0.379223	0.0261116
8	D2R MSN-2	Ank3	ENSRNOG00000053288	0.315425	0.028229
8	D2R MSN-2	Thada	ENSRNOG00000025899	-0.29668	0.0049129
8	D2R MSN-2	Dock3	ENSRNOG00000014576	0.276836	0.0241984
8	D2R MSN-2	Cplane1	ENSRNOG00000042118	0.273488	0.014686
8	D2R MSN-2	Mbnl2	ENSRNOG00000010737	0.258421	0.0290726
8	D2R MSN-2	Lrrc7	ENSRNOG00000011980	0.242174	0.0227282
8	D2R MSN-2	Epb41	ENSRNOG00000010037	0.228772	0.0386875
8	D2R MSN-2	Btbd10	ENSRNOG00000014341	-0.220762	0.0426061
8	D2R MSN-2	Mrps6	ENSRNOG00000059381	0.216076	0.0261116
8	D2R MSN-2	Rufy3	ENSRNOG00000003428	0.19865	0.0434557
8	D2R MSN-2	AABR07027979.1	ENSRNOG00000053341	-0.198439	0.00509621
8	D2R MSN-2	Chchd6	ENSRNOG00000060248	-0.186551	0.00509621
8	D2R MSN-2	Mcf2l	ENSRNOG00000028426	0.169146	0.00571323
8	D2R MSN-2	Cadm1	ENSRNOG00000018778	-0.159598	0.0338162
8	D2R MSN-2	Gpr137c	ENSRNOG00000026328	0.145957	0.0460702
9	D2R MSN-1	Rsrp1	ENSRNOG00000017309	-1.81693	0.00504113
9	D2R MSN-1	Rgs9	ENSRNOG00000003800	1.66793	0.0182691
9	D2R MSN-1	Apoa2	ENSRNOG00000003500	1.602	0.0117263
9	D2R MSN-1	Rbm3	ENSRNOG00000005387	-1.50459	0.0378255
9	D2R MSN-1	Eif2ak2	ENSRNOG00000048315	1.41466	0.0275883
9	D2R MSN-1	Epb41	ENSRNOG00000010037	1.3895	0.0182691
9	D2R MSN-1	Ercc6l2	ENSRNOG00000019175	-1.34437	0.0115827
9	D2R MSN-1	Mcf2l	ENSRNOG00000028426	1.29058	0.00504113
9	D2R MSN-1	Fstl4	ENSRNOG00000006565	1.27812	0.0115827
9	D2R MSN-1	Dlgap3	ENSRNOG00000014302	1.20413	0.0362346
9	D2R MSN-1	Rasgrp2	ENSRNOG00000021098	1.1439	0.0368089
9	D2R MSN-1	Mtus2	ENSRNOG00000032410	-1.09976	0.0128904
9	D2R MSN-1	Kcnc3	ENSRNOG00000019959	1.09232	0.0053377
9	D2R MSN-1	Ak2	ENSRNOG00000000122	1.0641	0.0327079
9	D2R MSN-1	AABR07031533.1	ENSRNOG00000049802	-1.03246	0.0117263
9	D2R MSN-1	Hspa5	ENSRNOG00000018294	1.0018	0.00504113
9	D2R MSN-1	Cacna1i	ENSRNOG00000060407	0.926942	0.0340721
9	D2R MSN-1	Sarnp	ENSRNOG00000030520	-0.91734	0.040177
9	D2R MSN-1	Gng7	ENSRNOG00000019857	0.876505	0.00417476
9	D2R MSN-1	AABR07059679.1	ENSRNOG00000051264	0.830717	0.0352027
9	D2R MSN-1	Luc7l2	ENSRNOG00000006001	-0.824449	0.00417476
9	D2R MSN-1	Cpne5	ENSRNOG00000000522	0.821198	0.0329084
9	D2R MSN-1	Nalcn	ENSRNOG00000004752	-0.80086	0.0490371
9	D2R MSN-1	Luc7l3	ENSRNOG00000002835	-0.79852	0.0117263
9	D2R MSN-1	Atp2a2	ENSRNOG00000001285	0.780726	0.00504113
9	D2R MSN-1	Pde2a	ENSRNOG00000019560	0.77682	0.040177
9	D2R MSN-1	Ddx5	ENSRNOG00000030680	0.768646	0.0453453
9	D2R MSN-1	AABR07001519.1	ENSRNOG00000055547	-0.731497	0.0128904
9	D2R MSN-1	Rab5c	ENSRNOG00000018568	0.651751	0.00965557
9	D2R MSN-1	Celf5	ENSRNOG00000004695	0.649983	0.0117263
9	D2R MSN-1	Kdm4c	ENSRNOG00000006644	-0.63919	0.0333088
9	D2R MSN-1	Ero1b	ENSRNOG00000002609	0.545788	0.00417476
9	D2R MSN-1	Arnt2	ENSRNOG00000013017	-0.444085	0.0267104
9	D2R MSN-1	Grm1	ENSRNOG00000014290	0.394607	0.0238462
9	D2R MSN-1	Gria1	ENSRNOG00000045816	-0.382045	0.0362346
9	D2R MSN-1	Tial1	ENSRNOG00000020271	-0.360814	0.0128904
9	D2R MSN-1	Thada	ENSRNOG00000025899	-0.309316	0.00541134
9	D2R MSN-1	Gabrg3	ENSRNOG00000014862	-0.298042	0.00504113
9	D2R MSN-1	Mboat2	ENSRNOG00000061050	0.246183	0.0182691
9	D2R MSN-1	Mfn1	ENSRNOG00000011057	-0.177287	0.00417476
10	MSN-2	Rsrp1	ENSRNOG00000017309	-1.81595	6.05571e-06
10	MSN-2	Thrb	ENSRNOG00000006649	1.47235	0.000942041
10	MSN-2	Mcf2l	ENSRNOG00000028426	1.41232	5.87255e-05
10	MSN-2	St6galnac3	ENSRNOG00000056894	-1.38615	0.029865
10	MSN-2	Gpr63	ENSRNOG00000007675	1.29322	0.00512043
10	MSN-2	Dnaja1	ENSRNOG00000007029	1.28222	6.02888e-05
10	MSN-2	Hspa5	ENSRNOG00000018294	1.2396	0.0137248
10	MSN-2	Ero1b	ENSRNOG00000002609	1.18626	6.05571e-06
10	MSN-2	Pdia3	ENSRNOG00000015018	1.17011	0.000965844
10	MSN-2	Gpbp1	ENSRNOG00000013002	1.14852	0.0130305
10	MSN-2	Ercc6l2	ENSRNOG00000019175	-1.14267	0.0163529
10	MSN-2	Eif2ak2	ENSRNOG00000048315	1.14264	0.0170145
10	MSN-2	Lrfn5	ENSRNOG00000005550	1.10113	0.0393574
10	MSN-2	Oxr1	ENSRNOG00000056487	1.0742	0.0275304
10	MSN-2	Ptpro	ENSRNOG00000006231	1.07186	0.00587522
10	MSN-2	Nkain3	ENSRNOG00000013085	-1.07159	0.0315646
10	MSN-2	Mrps6	ENSRNOG00000059381	1.0217	0.00660143
10	MSN-2	Epha5	ENSRNOG00000002024	0.996786	0.0163529
10	MSN-2	Itfg1	ENSRNOG00000015843	-0.922543	0.00959341
10	MSN-2	St13	ENSRNOG00000019070	0.90005	0.0165171
10	MSN-2	Tmem132d	ENSRNOG00000008447	0.892262	0.0275304
10	MSN-2	Cnnm1	ENSRNOG00000016302	0.891965	0.0246439
10	MSN-2	Rgs9	ENSRNOG00000003800	0.880926	0.0275304
10	MSN-2	Acap2	ENSRNOG00000001730	0.871738	0.0123319
10	MSN-2	AABR07001519.1	ENSRNOG00000055547	-0.861921	0.00660143
10	MSN-2	Stx1b	ENSRNOG00000019193	-0.860892	0.00600783
10	MSN-2	Cdh11	ENSRNOG00000013481	0.839855	0.0275304
10	MSN-2	Hsph1	ENSRNOG00000000902	0.836835	0.021991
10	MSN-2	Trps1	ENSRNOG00000024998	0.826452	0.0125654
10	MSN-2	Sgsm1	ENSRNOG00000000708	0.822577	0.0312418
10	MSN-2	Trim9	ENSRNOG00000007031	0.821636	0.0186584
10	MSN-2	Samd5	ENSRNOG00000023549	0.819281	0.00124864
10	MSN-2	Ttyh1	ENSRNOG00000032699	0.817577	0.00599416
10	MSN-2	AABR07035338.1	ENSRNOG00000039819	0.812169	0.0046042
10	MSN-2	Celf5	ENSRNOG00000004695	0.809936	0.0125026
10	MSN-2	Maml2	ENSRNOG00000005879	0.798352	0.0103296
10	MSN-2	Adamts19	ENSRNOG00000019577	0.797772	0.0416014
10	MSN-2	Kcnc3	ENSRNOG00000019959	0.789505	0.021991
10	MSN-2	Col11a1	ENSRNOG00000023148	0.789231	0.00587522
10	MSN-2	Chka	ENSRNOG00000016791	-0.788656	0.0163529
10	MSN-2	Scn1a	ENSRNOG00000053122	0.779971	0.0328955
10	MSN-2	Stip1	ENSRNOG00000021164	0.775076	0.0275304
10	MSN-2	Apoa2	ENSRNOG00000003500	0.760942	0.02906
10	MSN-2	AABR07027979.1	ENSRNOG00000053341	-0.749787	0.0163529
10	MSN-2	Dph6	ENSRNOG00000037356	-0.74928	0.0381335
10	MSN-2	H3f3a	ENSRNOG00000006532	-0.747405	0.0275304
10	MSN-2	Chchd6	ENSRNOG00000060248	-0.725388	0.0275304
10	MSN-2	Peli1	ENSRNOG00000006329	0.714726	0.00660143
10	MSN-2	Nktr	ENSRNOG00000049128	0.71317	0.00600783
10	MSN-2	Adk	ENSRNOG00000012325	-0.70577	0.0170429
10	MSN-2	Arpp21	ENSRNOG00000008919	0.694188	0.0165171
10	MSN-2	Ptpn5	ENSRNOG00000013981	0.684718	0.0426457
10	MSN-2	Thsd7b	ENSRNOG00000003878	-0.667338	0.0154337
10	MSN-2	Atp2a2	ENSRNOG00000001285	0.664312	0.0163529
10	MSN-2	Rps6ka3	ENSRNOG00000006632	0.651891	0.0163529
10	MSN-2	Septin11	ENSRNOG00000002182	0.649803	0.0137248
10	MSN-2	Pspc1	ENSRNOG00000020782	-0.645837	0.00660143
10	MSN-2	Csnk2a1	ENSRNOG00000005276	0.638675	0.021255
10	MSN-2	Naa16	ENSRNOG00000045863	0.636061	0.0275304
10	MSN-2	Sarnp	ENSRNOG00000030520	-0.632812	0.0170429
10	MSN-2	Ptbp2	ENSRNOG00000010827	-0.631733	0.0165793
10	MSN-2	Gria3	ENSRNOG00000007682	0.628698	0.0186584
10	MSN-2	Plekha5	ENSRNOG00000008747	0.623568	0.0275304
10	MSN-2	Ddx17	ENSRNOG00000051170	-0.617677	0.0186584
10	MSN-2	Cadps	ENSRNOG00000008570	0.617013	0.02906
10	MSN-2	Epb41	ENSRNOG00000010037	0.615627	0.0484219
10	MSN-2	Zc3h11a	ENSRNOG00000053210	0.600072	0.0478842
10	MSN-2	Sptb	ENSRNOG00000006911	0.579133	0.0393574
10	MSN-2	Rcan2	ENSRNOG00000010350	0.575307	0.0406413
10	MSN-2	Ddx5	ENSRNOG00000030680	0.574358	0.0163529
10	MSN-2	AABR07030521.1	ENSRNOG00000042833	0.567225	0.0375663
10	MSN-2	Mtus2	ENSRNOG00000032410	-0.561093	0.038961
10	MSN-2	Luc7l3	ENSRNOG00000002835	-0.548172	0.0163529
10	MSN-2	Strada	ENSRNOG00000008637	-0.547536	0.0282848
10	MSN-2	Hs6st1	ENSRNOG00000014516	0.540236	0.038961
10	MSN-2	Dennd4a	ENSRNOG00000011739	0.535358	0.0464695
10	MSN-2	Ntng1	ENSRNOG00000031136	0.531395	0.0417947
10	MSN-2	Arhgef3	ENSRNOG00000014363	0.53045	0.0456701
10	MSN-2	Son	ENSRNOG00000002021	-0.528786	0.00228677
10	MSN-2	Luc7l2	ENSRNOG00000006001	-0.512496	0.00660143
10	MSN-2	RGD1561590	ENSRNOG00000010732	-0.510268	0.0456701
10	MSN-2	Agap1	ENSRNOG00000019476	0.504035	0.0400035
10	MSN-2	Fam53b	ENSRNOG00000061348	0.496661	0.0125026
10	MSN-2	Rit2	ENSRNOG00000017568	0.496	0.0394157
10	MSN-2	Cdc42bpa	ENSRNOG00000002841	0.490565	0.0353382
10	MSN-2	Kdm4c	ENSRNOG00000006644	-0.4708	0.029865
10	MSN-2	Scn8a	ENSRNOG00000005309	0.460621	0.021991
10	MSN-2	Txndc16	ENSRNOG00000006334	-0.436846	0.0353382
10	MSN-2	Mest	ENSRNOG00000048088	-0.391808	0.0393091
10	MSN-2	Exoc6b	ENSRNOG00000059615	0.388952	0.0456701
10	MSN-2	Mbnl1	ENSRNOG00000014076	0.387541	0.0417615
10	MSN-2	AABR07059679.1	ENSRNOG00000051264	0.379203	0.0363864
10	MSN-2	Grik2	ENSRNOG00000000368	0.342973	0.00226592
10	MSN-2	Neto1	ENSRNOG00000014006	0.340598	0.0478842
10	MSN-2	Pcdha13	ENSRNOG00000020119	0.329888	0.045219
10	MSN-2	Pclo	ENSRNOG00000005726	0.322777	0.0315646
10	MSN-2	Ssbp2	ENSRNOG00000016213	-0.300598	0.0163529
10	MSN-2	Grm3	ENSRNOG00000005519	0.299962	0.0351872
10	MSN-2	Nlk	ENSRNOG00000008704	0.291341	0.0395833
10	MSN-2	Thada	ENSRNOG00000025899	-0.287825	0.0103296
10	MSN-2	Cnksr2	ENSRNOG00000007014	0.272248	0.0251057
10	MSN-2	Mbnl2	ENSRNOG00000010737	0.251123	0.029865
10	MSN-2	AC241873.1	ENSRNOG00000060617	-0.247699	0.038961
10	MSN-2	Amph	ENSRNOG00000012490	0.230122	0.0466902
10	MSN-2	Babam2	ENSRNOG00000004364	-0.224707	0.0315646
10	MSN-2	Senp6	ENSRNOG00000024336	0.211871	0.0484219
10	MSN-2	Tmem175	ENSRNOG00000000044	-0.208718	0.02228
10	MSN-2	Snap25	ENSRNOG00000006037	0.20716	0.0416014
10	MSN-2	Flrt2	ENSRNOG00000003732	0.195461	0.02906
10	MSN-2	Gabrg3	ENSRNOG00000014862	-0.185325	0.02228
10	MSN-2	Hsp90b1	ENSRNOG00000026963	0.184104	0.0125026
10	MSN-2	Lrrc7	ENSRNOG00000011980	0.157908	0.0163529
11	MSN-1	Rsrp1	ENSRNOG00000017309	-1.42343	0.020763
12	Grm8 MSN	Hspa5	ENSRNOG00000018294	1.83629	0.000300956
12	Grm8 MSN	Thada	ENSRNOG00000025899	-1.34672	0.0443878
12	Grm8 MSN	Rsrp1	ENSRNOG00000017309	-1.2758	0.0449635
12	Grm8 MSN	Eif2ak2	ENSRNOG00000048315	1.27185	0.0300498
12	Grm8 MSN	Fxr1	ENSRNOG00000051480	1.01809	0.0414584
12	Grm8 MSN	Cntn3	ENSRNOG00000006144	1.00304	0.0443878
12	Grm8 MSN	Pcsk2	ENSRNOG00000005438	0.902635	0.0310135
12	Grm8 MSN	Map1b	ENSRNOG00000017428	0.898084	0.0449635
12	Grm8 MSN	Gtdc1	ENSRNOG00000031038	-0.879191	0.0449635
12	Grm8 MSN	Stip1	ENSRNOG00000021164	0.721765	0.0449635
12	Grm8 MSN	Mapk10	ENSRNOG00000002079	-0.624655	0.0414584
12	Grm8 MSN	Rcan2	ENSRNOG00000010350	0.337833	0.0449635
12	Grm8 MSN	Celf5	ENSRNOG00000004695	0.283078	0.0449635
12	Grm8 MSN	Vps13a	ENSRNOG00000025539	0.216152	0.0449635
13	Sst Interneuon	AABR07052897.3	ENSRNOG00000060635	2.15017	0.000639419
13	Sst Interneuon	Pde10a	ENSRNOG00000011310	2.07307	0.000440461
13	Sst Interneuon	Dnaja1	ENSRNOG00000007029	1.6019	0.0237435
13	Sst Interneuon	Rsrp1	ENSRNOG00000017309	-1.4947	0.0267905
13	Sst Interneuon	Tmem65	ENSRNOG00000008934	1.44772	0.00652764
13	Sst Interneuon	Kcnd3	ENSRNOG00000014686	1.27842	0.00652764
13	Sst Interneuon	Chordc1	ENSRNOG00000026643	1.25148	0.0168314
13	Sst Interneuon	Hs6st2	ENSRNOG00000030880	1.20177	0.0273818
13	Sst Interneuon	AABR07001519.1	ENSRNOG00000055547	-1.18478	0.0168314
13	Sst Interneuon	Mrps6	ENSRNOG00000059381	1.17347	0.0209009
13	Sst Interneuon	Spock1	ENSRNOG00000012747	1.16471	0.0386964
13	Sst Interneuon	Pdia3	ENSRNOG00000015018	1.15508	0.0167097
13	Sst Interneuon	Bcl11b	ENSRNOG00000005776	1.12549	0.04595
13	Sst Interneuon	Elavl2	ENSRNOG00000006853	1.01571	0.0209009
13	Sst Interneuon	Trpc7	ENSRNOG00000012727	0.984789	0.0470691
13	Sst Interneuon	Cacna1a	ENSRNOG00000052707	0.941026	0.011099
13	Sst Interneuon	Plcd4	ENSRNOG00000016361	0.868663	0.0209009
13	Sst Interneuon	Nmt2	ENSRNOG00000026248	0.851931	0.0209009
13	Sst Interneuon	Snap25	ENSRNOG00000006037	0.658021	0.0209009
13	Sst Interneuon	Luc7l3	ENSRNOG00000002835	-0.63025	0.0470691
13	Sst Interneuon	Rnls	ENSRNOG00000020705	-0.282849	0.0209009
13	Sst Interneuon	Thada	ENSRNOG00000025899	-0.2258	0.0466249
13	Sst Interneuon	Ercc6l2	ENSRNOG00000019175	-0.172291	0.0209009
15	Interneuron-2	Tmem65	ENSRNOG00000008934	1.70871	0.0173345
15	Interneuron-2	Hspa5	ENSRNOG00000018294	1.5508	0.00913401
15	Interneuron-2	Hsph1	ENSRNOG00000000902	1.40493	0.03706
15	Interneuron-2	Dnaja1	ENSRNOG00000007029	1.14053	0.0198092
15	Interneuron-2	Thada	ENSRNOG00000025899	-0.981948	0.034021
15	Interneuron-2	Atp2a2	ENSRNOG00000001285	0.87426	0.03706
16	Interneuron-1	Tmem65	ENSRNOG00000008934	1.61111	0.027397
16	Interneuron-1	Rsrp1	ENSRNOG00000017309	-1.49469	0.027397
17	Pvalb Interneuron	AABR07059679.1	ENSRNOG00000051264	1.19507	0.0301468
17	Pvalb Interneuron	AC127084.2	ENSRNOG00000026797	0.785621	0.0421144
17	Pvalb Interneuron	Dnaja1	ENSRNOG00000007029	1.37559	0.00442037
17	Pvalb Interneuron	Dscaml1	ENSRNOG00000016502	-0.693403	0.0421144
17	Pvalb Interneuron	Ercc6l2	ENSRNOG00000019175	-1.14542	0.0445299
17	Pvalb Interneuron	Gpr158	ENSRNOG00000024832	1.20254	0.0301468
17	Pvalb Interneuron	Gtdc1	ENSRNOG00000031038	-0.662644	0.00299148
17	Pvalb Interneuron	Hectd2	ENSRNOG00000056753	0.519042	0.0301468
17	Pvalb Interneuron	Hsp90b1	ENSRNOG00000026963	1.1716	0.0445299
17	Pvalb Interneuron	Hsph1	ENSRNOG00000000902	1.25827	0.0301468
17	Pvalb Interneuron	Lrfn5	ENSRNOG00000005550	0.422116	0.0421144
17	Pvalb Interneuron	Luc7l2	ENSRNOG00000006001	-0.541702	0.0445299
17	Pvalb Interneuron	Mfn1	ENSRNOG00000011057	-0.981184	0.0452048
17	Pvalb Interneuron	P4ha1	ENSRNOG00000050655	0.994739	0.0421144
17	Pvalb Interneuron	Ptbp2	ENSRNOG00000010827	-1.11319	0.0445299
17	Pvalb Interneuron	Rock2	ENSRNOG00000004496	0.586515	0.0421144
17	Pvalb Interneuron	Rsrp1	ENSRNOG00000017309	-1.54607	0.00856825
17	Pvalb Interneuron	Sntg2	ENSRNOG00000004928	-1.34774	0.0445299
17	Pvalb Interneuron	Thada	ENSRNOG00000025899	-1.1125	0.0421144
17	Pvalb Interneuron	Tmem65	ENSRNOG00000008934	1.52426	0.000234613
18	Oligodendrocyte-4	Mrps6	ENSRNOG00000059381	2.19194	9.54767e-05
18	Oligodendrocyte-4	Cryab	ENSRNOG00000010524	2.08501	0.00214404
18	Oligodendrocyte-4	Rsrp1	ENSRNOG00000017309	-1.70856	0.000395593
18	Oligodendrocyte-4	Hsph1	ENSRNOG00000000902	1.41965	0.00214404
18	Oligodendrocyte-4	Hspa5	ENSRNOG00000018294	1.40248	0.00426291
18	Oligodendrocyte-4	Eif2ak2	ENSRNOG00000048315	1.34677	0.0278951
18	Oligodendrocyte-4	P4ha1	ENSRNOG00000050655	1.34561	0.0268447
18	Oligodendrocyte-4	Hsp90ab1	ENSRNOG00000019834	1.26947	0.0309126
18	Oligodendrocyte-4	Tmc7	ENSRNOG00000016679	1.08741	0.00478273
18	Oligodendrocyte-4	Dscaml1	ENSRNOG00000016502	-1.05205	0.0119348
18	Oligodendrocyte-4	Ddx5	ENSRNOG00000030680	1.04433	1.2251e-05
18	Oligodendrocyte-4	Arhgef37	ENSRNOG00000025502	1.02774	0.00888284
18	Oligodendrocyte-4	Lrrc4c	ENSRNOG00000029798	1.02465	0.00805243
18	Oligodendrocyte-4	Dnaja1	ENSRNOG00000007029	1.01838	0.00214404
18	Oligodendrocyte-4	Ppip5k2	ENSRNOG00000011613	0.995424	0.000488388
18	Oligodendrocyte-4	Rnf43	ENSRNOG00000007606	-0.987889	0.00805243
18	Oligodendrocyte-4	Sort1	ENSRNOG00000031814	0.964127	0.0121681
18	Oligodendrocyte-4	Hecw2	ENSRNOG00000013257	-0.951014	8.77282e-05
18	Oligodendrocyte-4	Ephb1	ENSRNOG00000007865	-0.935545	0.00242708
18	Oligodendrocyte-4	Tmem132b	ENSRNOG00000038406	-0.909503	0.0211343
18	Oligodendrocyte-4	Fxr1	ENSRNOG00000051480	0.875324	0.00524375
18	Oligodendrocyte-4	Grik4	ENSRNOG00000030910	0.863982	0.000233246
18	Oligodendrocyte-4	Ivns1abp	ENSRNOG00000002618	0.862835	0.00888284
18	Oligodendrocyte-4	Cab39l	ENSRNOG00000011603	0.861966	0.00888284
18	Oligodendrocyte-4	Ndrg1	ENSRNOG00000007393	0.829628	0.00310525
18	Oligodendrocyte-4	Spire1	ENSRNOG00000025324	0.828468	0.00805243
18	Oligodendrocyte-4	Clmn	ENSRNOG00000011044	0.827007	0.0488372
18	Oligodendrocyte-4	Mipol1	ENSRNOG00000009151	-0.813905	0.00888284
18	Oligodendrocyte-4	H3f3a	ENSRNOG00000006532	-0.810556	0.0320124
18	Oligodendrocyte-4	Mog	ENSRNOG00000000775	-0.806569	2.74793e-05
18	Oligodendrocyte-4	Tanc1	ENSRNOG00000025394	0.796302	0.0488372
18	Oligodendrocyte-4	Slc38a2	ENSRNOG00000006305	0.785876	0.00242708
18	Oligodendrocyte-4	Mink1	ENSRNOG00000033508	0.776544	0.00690378
18	Oligodendrocyte-4	Jakmip3	ENSRNOG00000027590	0.771189	0.0136173
18	Oligodendrocyte-4	Dnajb2	ENSRNOG00000019506	0.738599	0.00256367
18	Oligodendrocyte-4	Mfn1	ENSRNOG00000011057	-0.712394	0.00805243
18	Oligodendrocyte-4	Cmtm5	ENSRNOG00000016828	-0.704106	0.0453535
18	Oligodendrocyte-4	Fam171a1	ENSRNOG00000016534	0.701135	0.00242708
18	Oligodendrocyte-4	Apba1	ENSRNOG00000014928	0.696115	0.0145759
18	Oligodendrocyte-4	Sdk2	ENSRNOG00000024711	0.689898	0.0117625
18	Oligodendrocyte-4	Luc7l2	ENSRNOG00000006001	-0.683336	0.00220368
18	Oligodendrocyte-4	Myo18a	ENSRNOG00000033101	0.681721	0.00888284
18	Oligodendrocyte-4	Pkp4	ENSRNOG00000005504	0.669789	0.00214404
18	Oligodendrocyte-4	Sdccag8	ENSRNOG00000004181	-0.667577	0.00888284
18	Oligodendrocyte-4	Foxn3	ENSRNOG00000004709	0.665632	0.0098893
18	Oligodendrocyte-4	Setd7	ENSRNOG00000013045	-0.664408	0.0453535
18	Oligodendrocyte-4	Ninj2	ENSRNOG00000010282	-0.659478	0.00888284
18	Oligodendrocyte-4	Pbx3	ENSRNOG00000022162	0.652291	0.0119348
18	Oligodendrocyte-4	Stk39	ENSRNOG00000024808	0.646919	0.00256367
18	Oligodendrocyte-4	Slc39a10	ENSRNOG00000011677	0.646584	0.0102529
18	Oligodendrocyte-4	Osbpl1a	ENSRNOG00000054058	0.640129	0.0136173
18	Oligodendrocyte-4	Ercc6l2	ENSRNOG00000019175	-0.637645	0.0134868
18	Oligodendrocyte-4	Cept1	ENSRNOG00000017723	0.62713	0.0454486
18	Oligodendrocyte-4	Tmtc2	ENSRNOG00000004585	0.626759	0.0327936
18	Oligodendrocyte-4	Cdk17	ENSRNOG00000004148	0.626712	0.0129556
18	Oligodendrocyte-4	Hsp90b1	ENSRNOG00000026963	0.625737	0.00426291
18	Oligodendrocyte-4	AABR07060133.1	ENSRNOG00000054990	0.6199	0.0117625
18	Oligodendrocyte-4	Nfia	ENSRNOG00000006966	-0.617326	0.0381853
18	Oligodendrocyte-4	Mccc2	ENSRNOG00000017752	-0.612198	0.0484137
18	Oligodendrocyte-4	Apoe	ENSRNOG00000018454	-0.604501	0.00888284
18	Oligodendrocyte-4	Gab2	ENSRNOG00000011882	-0.599489	0.0145759
18	Oligodendrocyte-4	Srgap1	ENSRNOG00000004603	0.598848	0.00888284
18	Oligodendrocyte-4	Agmo	ENSRNOG00000023116	-0.597746	0.0397639
18	Oligodendrocyte-4	Ppp3cb	ENSRNOG00000054782	0.588027	0.0175581
18	Oligodendrocyte-4	Abca8a	ENSRNOG00000004147	0.587924	0.0225378
18	Oligodendrocyte-4	Rnf220	ENSRNOG00000019236	0.586416	0.022475
18	Oligodendrocyte-4	Insc	ENSRNOG00000024712	-0.580153	0.0410993
18	Oligodendrocyte-4	Atp8a1	ENSRNOG00000034200	0.571805	0.00805243
18	Oligodendrocyte-4	Snx29	ENSRNOG00000002294	0.5698	0.0145759
18	Oligodendrocyte-4	Ccdc88a	ENSRNOG00000004057	-0.565778	0.00888284
18	Oligodendrocyte-4	Slc1a3	ENSRNOG00000016163	-0.565433	0.00693781
18	Oligodendrocyte-4	Mrps28	ENSRNOG00000032630	-0.564028	0.0278951
18	Oligodendrocyte-4	Hspd1	ENSRNOG00000014525	0.563502	0.0166836
18	Oligodendrocyte-4	Ext1	ENSRNOG00000024886	-0.563064	0.0145759
18	Oligodendrocyte-4	AABR07031445.1	ENSRNOG00000047261	0.562177	0.0134868
18	Oligodendrocyte-4	Dip2a	ENSRNOG00000043212	0.55924	0.0192778
18	Oligodendrocyte-4	Son	ENSRNOG00000002021	-0.553302	0.0175581
18	Oligodendrocyte-4	Jam3	ENSRNOG00000009149	0.55304	0.0313366
18	Oligodendrocyte-4	Enpp2	ENSRNOG00000004089	-0.552317	0.038226
18	Oligodendrocyte-4	Usp47	ENSRNOG00000026754	0.548358	0.0484385
18	Oligodendrocyte-4	Nav1	ENSRNOG00000008425	-0.54732	0.0372903
18	Oligodendrocyte-4	Abcd3	ENSRNOG00000011929	0.54615	0.0145759
18	Oligodendrocyte-4	Gpm6b	ENSRNOG00000004613	-0.544548	0.014499
18	Oligodendrocyte-4	Matr3	ENSRNOG00000019875	0.542363	0.0309126
18	Oligodendrocyte-4	Daam1	ENSRNOG00000004345	0.536461	0.0484137
18	Oligodendrocyte-4	St18	ENSRNOG00000006200	0.529974	0.0142815
18	Oligodendrocyte-4	AABR07027306.1	ENSRNOG00000014264	0.524671	0.0170206
18	Oligodendrocyte-4	Kmt2e	ENSRNOG00000021614	0.524192	0.00214404
18	Oligodendrocyte-4	Fhod3	ENSRNOG00000027230	0.521719	0.0325719
18	Oligodendrocyte-4	Mobp	ENSRNOG00000018700	-0.513911	0.0309126
18	Oligodendrocyte-4	Ttc3	ENSRNOG00000001682	0.512465	0.00805243
18	Oligodendrocyte-4	Phlpp1	ENSRNOG00000002821	0.508807	5.40088e-05
18	Oligodendrocyte-4	Bin1	ENSRNOG00000012852	-0.507733	0.0181208
18	Oligodendrocyte-4	Cdk19	ENSRNOG00000000583	0.501463	0.0378626
18	Oligodendrocyte-4	Gpd1	ENSRNOG00000056457	-0.499916	0.0232713
18	Oligodendrocyte-4	Gtdc1	ENSRNOG00000031038	-0.485851	0.0250132
18	Oligodendrocyte-4	Tmod1	ENSRNOG00000009761	0.481026	0.0142399
18	Oligodendrocyte-4	Kcna6	ENSRNOG00000052486	0.475725	0.0362517
18	Oligodendrocyte-4	Rab10	ENSRNOG00000047088	0.473534	0.0320124
18	Oligodendrocyte-4	Atg10	ENSRNOG00000016342	-0.469195	0.00990238
18	Oligodendrocyte-4	Efcab14	ENSRNOG00000010091	-0.455716	0.0472078
18	Oligodendrocyte-4	Ypel2	ENSRNOG00000005447	0.454224	0.0170762
18	Oligodendrocyte-4	Gbe1	ENSRNOG00000051232	-0.452892	0.0403543
18	Oligodendrocyte-4	Zdhhc20	ENSRNOG00000011024	0.442894	0.0232713
18	Oligodendrocyte-4	Arl13b	ENSRNOG00000047194	-0.439731	0.0260935
18	Oligodendrocyte-4	Ldlrad3	ENSRNOG00000058157	-0.436051	0.0472078
18	Oligodendrocyte-4	Babam2	ENSRNOG00000004364	-0.429083	0.0453535
18	Oligodendrocyte-4	Stxbp6	ENSRNOG00000004198	-0.426644	0.0465606
18	Oligodendrocyte-4	Lgmn	ENSRNOG00000007089	0.412897	0.0188317
18	Oligodendrocyte-4	Rbm26	ENSRNOG00000009836	-0.4088	0.0313366
18	Oligodendrocyte-4	Aig1	ENSRNOG00000010753	0.40102	0.0487034
18	Oligodendrocyte-4	Mapt	ENSRNOG00000005133	0.399795	0.0453535
18	Oligodendrocyte-4	Ptpra	ENSRNOG00000021223	0.395333	0.0320124
18	Oligodendrocyte-4	Ankfy1	ENSRNOG00000016212	-0.390209	0.0269356
18	Oligodendrocyte-4	Fbxl17	ENSRNOG00000013875	0.387581	0.0401234
18	Oligodendrocyte-4	Usp54	ENSRNOG00000027012	0.385686	0.0170206
18	Oligodendrocyte-4	Ankrd12	ENSRNOG00000012733	0.384437	0.0320124
18	Oligodendrocyte-4	Zdhhc17	ENSRNOG00000003803	0.379765	0.0453535
18	Oligodendrocyte-4	Rtn4	ENSRNOG00000004621	0.374781	0.00805243
18	Oligodendrocyte-4	Acyp2	ENSRNOG00000042419	-0.347355	0.0381853
18	Oligodendrocyte-4	Luzp2	ENSRNOG00000021507	-0.333954	0.00478273
18	Oligodendrocyte-4	Bckdhb	ENSRNOG00000009928	-0.324698	0.0381853
18	Oligodendrocyte-4	Ppp1r14a	ENSRNOG00000020676	-0.321159	0.0127473
18	Oligodendrocyte-4	Zeb2	ENSRNOG00000004677	-0.315199	0.00553139
18	Oligodendrocyte-4	Ogt	ENSRNOG00000003359	0.313786	0.0362517
18	Oligodendrocyte-4	Il1rapl1	ENSRNOG00000029663	-0.294985	0.0454486
18	Oligodendrocyte-4	Grm3	ENSRNOG00000005519	0.262794	0.0134868
18	Oligodendrocyte-4	Ptn	ENSRNOG00000011946	-0.234385	0.00805243
18	Oligodendrocyte-4	LOC108348175	ENSRNOG00000048297	0.174699	0.0453535
19	Oligodendrocyte-3	Mrps6	ENSRNOG00000059381	2.32164	1.83469e-05
19	Oligodendrocyte-3	Cryab	ENSRNOG00000010524	2.21122	0.00121054
19	Oligodendrocyte-3	Rsrp1	ENSRNOG00000017309	-1.6108	0.000122546
19	Oligodendrocyte-3	Eif2ak2	ENSRNOG00000048315	1.53589	0.0303282
19	Oligodendrocyte-3	Pbx3	ENSRNOG00000022162	1.53177	8.01619e-08
19	Oligodendrocyte-3	Hsp90ab1	ENSRNOG00000019834	1.5014	0.0163728
19	Oligodendrocyte-3	Hsph1	ENSRNOG00000000902	1.39909	0.00145132
19	Oligodendrocyte-3	Dscaml1	ENSRNOG00000016502	-1.26532	0.000274332
19	Oligodendrocyte-3	Rnf43	ENSRNOG00000007606	-1.2583	0.00385927
19	Oligodendrocyte-3	Ddx5	ENSRNOG00000030680	1.20795	8.79648e-05
19	Oligodendrocyte-3	Dnaja1	ENSRNOG00000007029	1.19348	0.000274332
19	Oligodendrocyte-3	Mog	ENSRNOG00000000775	-1.18341	2.02472e-06
19	Oligodendrocyte-3	Hspa5	ENSRNOG00000018294	1.1418	0.00161758
19	Oligodendrocyte-3	P4ha1	ENSRNOG00000050655	1.09805	0.00121054
19	Oligodendrocyte-3	Tmc7	ENSRNOG00000016679	1.09587	0.000640071
19	Oligodendrocyte-3	Slc38a2	ENSRNOG00000006305	1.08083	0.000133528
19	Oligodendrocyte-3	Hecw2	ENSRNOG00000013257	-1.00162	0.000228972
19	Oligodendrocyte-3	Tanc1	ENSRNOG00000025394	0.963248	0.00158171
19	Oligodendrocyte-3	Ephb1	ENSRNOG00000007865	-0.961314	0.000228972
19	Oligodendrocyte-3	Hspa8	ENSRNOG00000034066	0.92635	0.00705361
19	Oligodendrocyte-3	Map4k5	ENSRNOG00000004923	0.905838	0.0241277
19	Oligodendrocyte-3	Anln	ENSRNOG00000014343	0.879354	0.000228972
19	Oligodendrocyte-3	Cab39l	ENSRNOG00000011603	0.878944	0.00201184
19	Oligodendrocyte-3	Adpgk	ENSRNOG00000026178	-0.863817	0.00370836
19	Oligodendrocyte-3	Pde8a	ENSRNOG00000019005	-0.860893	0.0201601
19	Oligodendrocyte-3	Atp8a1	ENSRNOG00000034200	0.818691	5.39408e-05
19	Oligodendrocyte-3	Ppp3cb	ENSRNOG00000054782	0.808783	8.79648e-05
19	Oligodendrocyte-3	Srgap1	ENSRNOG00000004603	0.804027	0.0123798
19	Oligodendrocyte-3	Gpd1	ENSRNOG00000056457	-0.791705	0.0241723
19	Oligodendrocyte-3	Ppp1r14a	ENSRNOG00000020676	-0.780125	0.00385927
19	Oligodendrocyte-3	Sgk1	ENSRNOG00000011815	-0.779961	0.0332741
19	Oligodendrocyte-3	Fxr1	ENSRNOG00000051480	0.765387	0.00638349
19	Oligodendrocyte-3	Nav1	ENSRNOG00000008425	-0.763028	0.0055823
19	Oligodendrocyte-3	Igsf11	ENSRNOG00000001525	0.757455	0.017478
19	Oligodendrocyte-3	Grik4	ENSRNOG00000030910	0.746833	0.00387252
19	Oligodendrocyte-3	Agap1	ENSRNOG00000019476	-0.736086	0.0163728
19	Oligodendrocyte-3	St6galnac3	ENSRNOG00000056894	-0.72937	0.00158171
19	Oligodendrocyte-3	Ncam2	ENSRNOG00000002126	-0.725995	0.000117543
19	Oligodendrocyte-3	Ninj2	ENSRNOG00000010282	-0.722381	0.0241277
19	Oligodendrocyte-3	Naa16	ENSRNOG00000045863	0.717738	0.0119229
19	Oligodendrocyte-3	Phactr3	ENSRNOG00000057996	-0.711252	0.00199093
19	Oligodendrocyte-3	Lrrc4c	ENSRNOG00000029798	0.703674	0.000274332
19	Oligodendrocyte-3	Ypel3	ENSRNOG00000019721	0.700262	0.0153001
19	Oligodendrocyte-3	Luc7l2	ENSRNOG00000006001	-0.668054	0.000758192
19	Oligodendrocyte-3	Jam3	ENSRNOG00000009149	0.667518	0.00359492
19	Oligodendrocyte-3	Nt5e	ENSRNOG00000011071	-0.664795	0.029572
19	Oligodendrocyte-3	Cct3	ENSRNOG00000019090	0.663722	0.00158171
19	Oligodendrocyte-3	Ank3	ENSRNOG00000053288	-0.662647	0.00482657
19	Oligodendrocyte-3	Lgi3	ENSRNOG00000011323	-0.653233	0.0282453
19	Oligodendrocyte-3	Stxbp6	ENSRNOG00000004198	-0.652316	0.0312442
19	Oligodendrocyte-3	Tmtc2	ENSRNOG00000004585	0.651335	0.00385927
19	Oligodendrocyte-3	Sort1	ENSRNOG00000031814	0.645665	0.0162732
19	Oligodendrocyte-3	Mfn1	ENSRNOG00000011057	-0.641053	0.00866712
19	Oligodendrocyte-3	Fam172a	ENSRNOG00000013844	-0.635017	0.0241723
19	Oligodendrocyte-3	Dnajb2	ENSRNOG00000019506	0.624697	0.00129591
19	Oligodendrocyte-3	Robo1	ENSRNOG00000029614	-0.607868	0.0186113
19	Oligodendrocyte-3	Ercc6l2	ENSRNOG00000019175	-0.606657	0.0372731
19	Oligodendrocyte-3	Cacna2d1	ENSRNOG00000033531	0.604791	0.0134627
19	Oligodendrocyte-3	Mboat2	ENSRNOG00000061050	0.596493	0.0205993
19	Oligodendrocyte-3	Papola	ENSRNOG00000004827	0.595212	0.00158171
19	Oligodendrocyte-3	Rab3c	ENSRNOG00000011623	-0.583484	0.0114977
19	Oligodendrocyte-3	Cdk17	ENSRNOG00000004148	0.573913	0.00482657
19	Oligodendrocyte-3	Tbcel	ENSRNOG00000032364	-0.571159	0.0328229
19	Oligodendrocyte-3	Mrps28	ENSRNOG00000032630	-0.558079	0.0055823
19	Oligodendrocyte-3	Gpm6b	ENSRNOG00000004613	-0.551554	0.00482657
19	Oligodendrocyte-3	Frmd5	ENSRNOG00000016189	0.550347	0.0220449
19	Oligodendrocyte-3	Osbpl1a	ENSRNOG00000054058	0.548234	0.00331876
19	Oligodendrocyte-3	Macf1	ENSRNOG00000016047	-0.545509	0.0241723
19	Oligodendrocyte-3	Sh3gl3	ENSRNOG00000019776	-0.537038	0.031941
19	Oligodendrocyte-3	Dlg1	ENSRNOG00000038597	0.53574	0.00866712
19	Oligodendrocyte-3	Appl2	ENSRNOG00000008174	0.52974	0.0045132
19	Oligodendrocyte-3	Mobp	ENSRNOG00000018700	-0.527569	0.0256593
19	Oligodendrocyte-3	Ttc3	ENSRNOG00000001682	0.519709	0.00253735
19	Oligodendrocyte-3	Dync1h1	ENSRNOG00000006178	0.519453	0.017478
19	Oligodendrocyte-3	Jakmip3	ENSRNOG00000027590	0.516866	0.00158171
19	Oligodendrocyte-3	Lrfn5	ENSRNOG00000005550	0.508573	0.0328229
19	Oligodendrocyte-3	Gtdc1	ENSRNOG00000031038	-0.50788	0.00482657
19	Oligodendrocyte-3	Hnrnpa2b1	ENSRNOG00000011175	0.50654	0.0480583
19	Oligodendrocyte-3	Matr3	ENSRNOG00000019875	0.503912	0.0119229
19	Oligodendrocyte-3	Tbc1d5	ENSRNOG00000010637	-0.500697	0.00304401
19	Oligodendrocyte-3	Stag2	ENSRNOG00000029885	0.49818	0.0123798
19	Oligodendrocyte-3	Dixdc1	ENSRNOG00000010260	0.494427	0.0151019
19	Oligodendrocyte-3	Abca8a	ENSRNOG00000004147	0.489669	0.0322149
19	Oligodendrocyte-3	Crppa	ENSRNOG00000006199	-0.488769	0.0119229
19	Oligodendrocyte-3	LOC361346	ENSRNOG00000028677	0.487053	0.00129928
19	Oligodendrocyte-3	Abcd3	ENSRNOG00000011929	0.484503	0.00263537
19	Oligodendrocyte-3	Rtn4	ENSRNOG00000004621	0.483674	8.79648e-05
19	Oligodendrocyte-3	Sipa1l1	ENSRNOG00000007646	0.481325	0.0173478
19	Oligodendrocyte-3	Tle4	ENSRNOG00000013239	0.471807	0.00385927
19	Oligodendrocyte-3	Fmnl2	ENSRNOG00000055567	0.469174	0.00253628
19	Oligodendrocyte-3	Pspc1	ENSRNOG00000020782	-0.468059	0.00292999
19	Oligodendrocyte-3	Tesk2	ENSRNOG00000017282	-0.466751	0.0158886
19	Oligodendrocyte-3	Slc8a1	ENSRNOG00000008479	-0.466316	0.00997724
19	Oligodendrocyte-3	Agmo	ENSRNOG00000023116	-0.465098	0.00713798
19	Oligodendrocyte-3	AABR07001519.1	ENSRNOG00000055547	-0.462625	0.0395171
19	Oligodendrocyte-3	Rab10	ENSRNOG00000047088	0.461991	0.0332741
19	Oligodendrocyte-3	Myo18a	ENSRNOG00000033101	0.461861	0.0428509
19	Oligodendrocyte-3	Kmt2e	ENSRNOG00000021614	0.461856	0.000274332
19	Oligodendrocyte-3	Adgrb3	ENSRNOG00000012045	0.451409	0.0220449
19	Oligodendrocyte-3	Dennd5a	ENSRNOG00000012206	-0.451189	0.00434792
19	Oligodendrocyte-3	Mitf	ENSRNOG00000008658	0.447184	0.0123798
19	Oligodendrocyte-3	Babam2	ENSRNOG00000004364	-0.446533	0.0241634
19	Oligodendrocyte-3	Ivns1abp	ENSRNOG00000002618	0.445537	0.00203358
19	Oligodendrocyte-3	Ptn	ENSRNOG00000011946	-0.445282	0.00485418
19	Oligodendrocyte-3	Ogt	ENSRNOG00000003359	0.444611	0.00457517
19	Oligodendrocyte-3	Cct4	ENSRNOG00000009642	0.443327	0.0032368
19	Oligodendrocyte-3	Stk39	ENSRNOG00000024808	0.442929	0.0243472
19	Oligodendrocyte-3	St18	ENSRNOG00000006200	0.437091	0.0163728
19	Oligodendrocyte-3	Ppip5k2	ENSRNOG00000011613	0.435211	0.00497611
19	Oligodendrocyte-3	Ypel2	ENSRNOG00000005447	0.432519	0.0303282
19	Oligodendrocyte-3	Ncald	ENSRNOG00000042978	0.432209	0.00153397
19	Oligodendrocyte-3	Usp47	ENSRNOG00000026754	0.427103	0.00253628
19	Oligodendrocyte-3	Gdi1	ENSRNOG00000056870	0.425973	0.018118
19	Oligodendrocyte-3	Gls	ENSRNOG00000056246	0.424083	0.0119588
19	Oligodendrocyte-3	Dcun1d4	ENSRNOG00000002152	0.423644	0.0135824
19	Oligodendrocyte-3	Mink1	ENSRNOG00000033508	0.422622	0.00993285
19	Oligodendrocyte-3	Myo9a	ENSRNOG00000011619	0.418139	0.00497611
19	Oligodendrocyte-3	Crebrf	ENSRNOG00000020769	0.416618	0.0256593
19	Oligodendrocyte-3	AC096473.3	ENSRNOG00000055700	-0.415608	0.0337546
19	Oligodendrocyte-3	Nsmce2	ENSRNOG00000003964	-0.415017	0.0220449
19	Oligodendrocyte-3	RGD1563888	ENSRNOG00000001554	0.412312	0.00359492
19	Oligodendrocyte-3	Thrb	ENSRNOG00000006649	-0.411384	0.00761374
19	Oligodendrocyte-3	Klhdc10	ENSRNOG00000010267	-0.410788	0.00121054
19	Oligodendrocyte-3	Lgmn	ENSRNOG00000007089	0.408109	0.00385927
19	Oligodendrocyte-3	Cept1	ENSRNOG00000017723	0.407491	0.00359492
19	Oligodendrocyte-3	Tac1	ENSRNOG00000007374	0.406439	0.0328229
19	Oligodendrocyte-3	Ank2	ENSRNOG00000011076	0.406105	0.000557596
19	Oligodendrocyte-3	Ptpra	ENSRNOG00000021223	0.403554	0.0207861
19	Oligodendrocyte-3	Sdccag8	ENSRNOG00000004181	-0.40266	0.0135824
19	Oligodendrocyte-3	Zc3h11a	ENSRNOG00000053210	0.400757	0.00624192
19	Oligodendrocyte-3	Swt1	ENSRNOG00000032258	0.400568	0.0322149
19	Oligodendrocyte-3	Ankub1	ENSRNOG00000043466	0.394579	0.0322149
19	Oligodendrocyte-3	Hspa4	ENSRNOG00000016596	0.389849	0.0163728
19	Oligodendrocyte-3	Apc	ENSRNOG00000020423	-0.38909	0.0178985
19	Oligodendrocyte-3	Fign	ENSRNOG00000004679	-0.3833	0.0428509
19	Oligodendrocyte-3	Add1	ENSRNOG00000013039	0.380358	0.00331876
19	Oligodendrocyte-3	Far1	ENSRNOG00000013176	0.377623	0.0303282
19	Oligodendrocyte-3	Phlpp1	ENSRNOG00000002821	0.371487	0.00832001
19	Oligodendrocyte-3	Usp54	ENSRNOG00000027012	0.370756	0.0126904
19	Oligodendrocyte-3	Tra2a	ENSRNOG00000009156	0.366485	0.048996
19	Oligodendrocyte-3	Ankrd12	ENSRNOG00000012733	0.363686	0.0135985
19	Oligodendrocyte-3	Apba1	ENSRNOG00000014928	0.363159	0.0443135
19	Oligodendrocyte-3	Sema3e	ENSRNOG00000006631	-0.359097	0.0453011
19	Oligodendrocyte-3	Eea1	ENSRNOG00000021681	0.35332	0.0369041
19	Oligodendrocyte-3	Rdx	ENSRNOG00000012237	0.353263	0.0428509
19	Oligodendrocyte-3	Zfp451	ENSRNOG00000012718	0.351308	0.00357544
19	Oligodendrocyte-3	Pde4b	ENSRNOG00000005905	0.346365	0.0254957
19	Oligodendrocyte-3	Stard13	ENSRNOG00000001090	0.343024	0.0127564
19	Oligodendrocyte-3	Npepps	ENSRNOG00000023095	0.341825	0.0351946
19	Oligodendrocyte-3	Kndc1	ENSRNOG00000027240	-0.336779	0.0322149
19	Oligodendrocyte-3	Zeb2	ENSRNOG00000004677	-0.336418	0.00966385
19	Oligodendrocyte-3	Gxylt1	ENSRNOG00000005234	0.335594	0.00320595
19	Oligodendrocyte-3	Cobl	ENSRNOG00000004281	0.335482	0.029572
19	Oligodendrocyte-3	Efcab14	ENSRNOG00000010091	-0.333355	0.00482657
19	Oligodendrocyte-3	Zdhhc9	ENSRNOG00000004581	-0.332147	0.0312442
19	Oligodendrocyte-3	Klf9	ENSRNOG00000014215	-0.326766	0.0312442
19	Oligodendrocyte-3	Mbnl2	ENSRNOG00000010737	0.326585	0.0238866
19	Oligodendrocyte-3	Usp33	ENSRNOG00000011294	0.317757	0.00866712
19	Oligodendrocyte-3	Xrcc5	ENSRNOG00000016105	-0.306469	0.0158886
19	Oligodendrocyte-3	Herc4	ENSRNOG00000061040	0.30466	0.0123798
19	Oligodendrocyte-3	Pnisr	ENSRNOG00000008782	0.302759	0.00866712
19	Oligodendrocyte-3	Csnk1a1	ENSRNOG00000017106	0.301655	0.0402859
19	Oligodendrocyte-3	Lrrc1	ENSRNOG00000005970	0.298449	0.00482657
19	Oligodendrocyte-3	Mical3	ENSRNOG00000053203	-0.291525	0.00614861
19	Oligodendrocyte-3	Chn2	ENSRNOG00000009411	0.290879	0.0241723
19	Oligodendrocyte-3	Slf2	ENSRNOG00000014482	0.290052	0.00387252
19	Oligodendrocyte-3	Brd9	ENSRNOG00000015676	0.287997	0.029572
19	Oligodendrocyte-3	Dmtf1	ENSRNOG00000005908	0.281938	0.0397099
19	Oligodendrocyte-3	Pnpla8	ENSRNOG00000039091	0.279408	0.0322149
19	Oligodendrocyte-3	Ube2r2	ENSRNOG00000010727	0.27537	0.0153001
19	Oligodendrocyte-3	Fut8	ENSRNOG00000008451	-0.273705	0.0123798
19	Oligodendrocyte-3	Zfp638	ENSRNOG00000014501	0.271146	0.0395171
19	Oligodendrocyte-3	AABR07060133.1	ENSRNOG00000054990	0.271068	0.0450754
19	Oligodendrocyte-3	Gpbp1	ENSRNOG00000013002	0.269569	0.0322149
19	Oligodendrocyte-3	R3hdm2	ENSRNOG00000007801	-0.266856	0.0307685
19	Oligodendrocyte-3	Rock2	ENSRNOG00000004496	0.264734	0.0342703
19	Oligodendrocyte-3	Ube2d3	ENSRNOG00000013741	0.263676	0.0486889
19	Oligodendrocyte-3	Meis1	ENSRNOG00000004606	-0.259751	0.0394829
19	Oligodendrocyte-3	Ppm1b	ENSRNOG00000030667	0.254549	0.0457456
19	Oligodendrocyte-3	Septin8	ENSRNOG00000007462	0.252512	0.0348082
19	Oligodendrocyte-3	Lrch3	ENSRNOG00000001774	0.249137	0.00806525
19	Oligodendrocyte-3	Chd4	ENSRNOG00000018309	0.245058	0.00482657
19	Oligodendrocyte-3	Hnrnpu	ENSRNOG00000033790	0.244439	0.0328229
19	Oligodendrocyte-3	Nfat5	ENSRNOG00000011879	0.243624	0.0237627
19	Oligodendrocyte-3	Zmym4	ENSRNOG00000012397	0.236581	0.0332741
[truncated: 455 more rows]

## Sheet: Table S7
Supplementary Table 8: Genes that were differentially expressed in a cellular subtype in both the acute morphine and morphine self-administration conditions.
Genes
Rsrp1
Hsph1
Pdia3
Mboat2
Dnaja1
Hsp90b1
Hsp90ab1
Ercc6l2
Tmem65
Naa16
Mrps6
Luc7l2
St13
Ptpro
Pspc1
P4ha1
Itfg1
Canx
Swt1
Hspa5
Hspa4
Gpr137c
Fxr1
Ero1b
Atp2a2
Pdzd2
Papola
Mcf2l
Babam2
Atp8a1
Abhd3
Vps13a
Usp54
Top1
Tmtc2
Tmc7
Thada
Tfdp2
Stip1
Srgap1
Sort1
Slc38a2
Slc24a2
Sgip1
Septin8
Rps6ka5
Rnls
Rnf43
Ptges3
Ppip5k1
Pkp4
Pbx3
Mog
Mobp
Map4k5
Maml2
Klf9
Kif5c
Kcnc3
Hs3st5
Gsta6
Gpatch4
Gng7
Foxn3
Entpd3
Dscaml1
Dph6
Crebbp
Cnnm1
Cnksr2
Clvs1
Chka
Arid5b
Arid1b
Appl2
Adam23
AABR07027979.1
Zmym5
Zfp622
Zeb2
Ypel3
Xkr6
Usp33
Ube2r2
Ube2h
Trim9
Tnrc18
Tle4
Thrb
Tesk2
Tbcel
Tbc1d5
Tanc1
Styxl1
Stx1b
Stim2
Stard13
Son
Snx14
Smarca2
Slc8a3
Slc8a1
Slc6a6
Slc12a6
Sipa1l1
Sik3
Sgsm1
Setd7
Sel1l
Rnf149
RGD1563680
RGD1304624
Reps2
Rdx
Rcan2
Rbm3
Rab5c
Rab27b
Ptpra
Ptk2
Prorp
Ppp4r3b
Plcxd3
Phlpp1
Pde8a
Pde7b
Pacsin2
Oxct1
Osbpl8
Nt5e
Nt5c2
Nmt2
Nlk
Ninj2
Mpdz
Mitf
Mink1
Lman2l
Lgmn
Klhdc10
Kitlg
Kcnq3
Jam3
Jakmip3
Itsn2
Ints3
Herc4
Herc3
Hecw2
Hdac4
Gtdc1
Gripap1
Grb10
Gpm6b
Gpd1
Gpbp1
Fryl
Fmnl2
Fbxo34
Fam193a
Etfa
Eml6
Dync1h1
Dnajb2
Dlg1
Dixdc1
Dip2a
Dcun1d4
Dclk1
Cryab
Chst11
Chordc1
Cct3
Atf7
Asap1
Arnt2
Arap2
Ank2
Acot7
Abcf1
Abca8a
AABR07059679.1
AABR07032496.1
AABR07021812.1
Zmym4
Zfp407
Zfand6
Zc3h6
Zbtb20
Vti1a
Usp47
Unc13c
Ube3a
Txndc11
Tut4
Tspan5
Tsc22d1
Tp53bp2
Tnrc6b
Tnik
Tmem164
Tmem132b
Tiprl
Tial1
Tbl1xr1
Tbc1d4
Tacc1
Sv2c
Stxbp6
Stxbp5
Strada
Stmn2
Stk39
Stag2
Ssbp2
Srsf5
Srgap3
Spg11
Specc1
Spata13
Sorbs1
Soga3
Snx29
Snd1
Sncaip
Slc7a11
Slc4a4
Slc22a23
Slc1a3
Slc1a2
Sil1
Sik2
Shisa7
Sgk1
Sez6
Setx
Septin11
Sema3e
Sec14l1
Sdk2
Rtn4
Rsbn1
Rps6ka3
Rpn2
Rnpc3
Rgs9
Rgl1
Rgcc
Rbm26
Rbm14
Rasa3
Rapgef3
Rapgef2
Rap1gap2
Rab10
R3hdm2
R3hdm1
Ptprm
Ptn
Pten
Prpf18
Ppp1r12a
Ppip5k2
Pnpla7
Plce1
Pigl
Phkg2
Pde4b
Pde1c
Pank2
Osbpl6
Odf2
Nsmce2
Nsd3
Npas2
Nol4
Nmnat2
Nktr
Nim1k
Nf2
Nedd4l
Ncam2
Ncam1
Ncald
Nav1
Nalcn
Myo9a
Myef2
Mrps28
Mob3b
Mmp16
Mkln1
Micu3
Mfn1
Med13l
Meaf6
Mdm4
Mbtd1
Mbnl2
Mapt
Map2k6
Map2
Man1a1
Magi2
Macf1
Luc7l3
Lrrc4c
Lrrc1
Lrp11
Lrif1
Lrfn5
LOC103693129
Lekr1
Kmt2e
Klhl5
Kif5a
Kctd1
Kcnk2
Itgb8
Ipo11
Il1rapl1
Igsf11
Igf1r
Hspd1
Hspa4l
Hlf
Hfm1
Hectd2
Hdac8
Gxylt1
Gulp1
Grm3
Grm1
Grik4
Gramd2b
Gpatch8
Gabbr2
Gab2
Focad
Fndc3a
Fnbp1l
Flrt2
Fktn
Fbxo8
Far1
Fam53b
Fam49a
Fam171a1
Fam13c
Faf1
Ext1
Epn2
Ephb1
Epb41l4b
Epb41
Eml5
Eea1
Dtnb
Dtna
Dmtf1
Dgkh
Ddx5
Dab1
Daam1
Cyld
Ctif
Csrnp3
Csnk2a1
Crebrf
Copg2
Clybl
Clip1
Chn2
Chd2
Chchd6
Chchd3
Cdk19
Cdk17
Cdc42bpa
Cct4
Cap2
Camk2g
Camk1d
Cald1
Cacna1a
Cabp1
Brwd1
Brd9
Braf
Bcl2
Bcl11a
Bbx
Bach2
Atxn7l1
Atrx.1
Atp6v0a1
Atp1a2
Ash1l
Ascc3
Art3
Arntl
Arhgef28
Apba2
Apba1
Ambra1
Aig1
Aifm3
Ahcyl1
Agmo
Agap3
Afdn
Adpgk
Adnp
Adk
Add1
Acss1
Acsl3
AC241873.1
AC096473.3
Abcd3
Abca1
AABR07060620.1
AABR07060133.1
AABR07059663.1
AABR07059258.1
AABR07052897.3
AABR07043711.1
AABR07031445.1
AABR07027306.1
AABR07026291.1
AABR07021704.1

## Sheet: Table S8
Supplementary Table 9: Genes that were differentially expressed in a cellular subtype inthe acute morphine or morphine self-administration condition, but not both.
Genes
Zscan26
Zranb2
Zranb1
Znrf1
Zmynd12
Zfyve19
Zfpm2
Zfp91
Zfp638
Zfp608
Zfp566
Zfp532
Zfp521
Zfp451
Zfp398
Zfp385d
Zfp365
Zfp346
Zfp277
Zfhx4
Zfhx2
Zdhhc9
Zdhhc20
Zdhhc2
Zdhhc17
Zc3h12c
Zc3h11a
Zbtb7a
Ywhag
Ypel2
Xrcc5
Xrcc4
Wwp1
Wsb1
Wnk1
Wipf3
Wdfy3
Wdfy1
Wasl
Vps8
Vps41
Vps13c
Vmp1
Utrn
Usp36
Usp32
Usp3
Usp28
Usp24
Usp22
Uso1
Unc80
Unc79
Unc5c
Uggt1
Ugcg
Ubtd2
Ubr3
Ubr2
Ubr1
Ubqln1
Ubox5
Ube2m
Ube2j2
Ube2d3
Ubac1
Txndc16
Tut1
Tubb3
Tuba4a
Ttyh3
Ttyh1
Ttll9
Ttc3
Tspan3
Trps1
Trpm3
Trpc7
Trmt1l
Trip4
Trip11
Trim37
Trim23
Trank1
Traip
Tra2a
Tpp2
Tpk1
Tpd52l1
Tox
Tnpo3
Tnk2
Tmtc1
Tmod1
Tmem87a
Tmem63c
Tmem175
Tmem132d
Tmed8
Tmcc1
Tln2
Tlk2
Tlk1
Tiam2
Thsd7b
Thsd7a
Thoc1
Tet3
Tbl1x
Tasor2
Tasor
Taf1d
Taf1
Tac1
Syt14
Syt10
Sypl1
Syndig1
Syn3
Syn2
Syn1
Sybu
Supt6h
Suco
Stxbp5l
Stx8
Ston2
Stambp
Stag1
St6galnac3
St3gal5
St18
Srgap2
Srebf2
Srebf1
Sptb
Sptan1
Spred1
Spock3
Spock2
Spock1
Spire1
Spen
Sparcl1
Sos1
Snx3
Snx25
Snx12
Sntg2
Snrnp48
Snap25
Smurf1
Smpd3
Smarcc1
Smap2
Smad3
Smad2
Smad1
Slf2
Slco4c1
Slc9a1
Slc8a2
Slc7a14
Slc39a11
Slc39a10
Slc35f1
Slc26a8
Slc25a27
Slc23a2
Slc17a5
Slc12a2
Sirpa
Shld2
Sh3rf1
Sh3gl3
Sh3gl2
Sgpp2
Sfxn5
Sfpq
Sfi1
Sf3b1
Setd2
Serbp1
Senp6
Sema4b
Sdf2
Sdccag8
Scp2
Scn8a
Scn3b
Scn1a
Scfd2
Scamp3
Sat1
Sarnp
Samd5
Sae1
Sacs
Ryr3
Ryr2
Runx1t1
Rufy3
Rps6kc1
Rpl27
Rpl21.3
Rpgrip1l
Rorb
Rock2
Robo2
Robo1
Rnf220
Rnf169
Rnf144a
Rnf121
Rmnd5a
Rmdn1
Rit2
Riok3
Rheb
RGD1563917
RGD1563888
RGD1562608
RGD1561590
RGD1560883
RGD1311595
RGD1309540
RGD1308428
RGD1306271
Rerg
Reep1
Rc3h1
Rbms3
Rbms1
Rbks
Rbfox3
Rb1cc1
Rasgrp2
Rasgrp1
Rapgef4
Ranbp9
Ranbp17
Ramp1
Ralyl
Rab6b
Rab3gap2
Rab3c
Rab30
Rab28
Rab15
Rab11fip2
Pxk
Ptprt
Ptprn
Ptprk
Ptprj
Ptpn9
Ptpn5
Ptpn4
Ptpn13
Ptchd1
Ptbp2
Psme4
Psd2
Prrt1
Prr3
Prpf40a
Prmt8
Prkd1
Prkcg
Prkca
Prkar2b
Prkaa2
Prex2
Prex1
Prelid3a
Prcc
Ppp6r1
Ppp4r4
Ppp4r2
Ppp3cb
Ppp1r14a
Ppp1r12b
Ppp1cb
Ppm1d
Ppm1b
Ppfia2
Polr2a
Pnpla8
Pnisr
Plxdc2
Plppr2
Plpp3
Plpp1
Plekhm3
Plekhj1
Plekhg1
Plekha5
Plec
Pld5
Pld2
Plcd4
Pkia
Pja2
Pip5k1c
Pik3r3
Pik3c2b
Pi4k2a
Phkg1
Phf3
Phf24
Phf20l1.1
Phactr3
Pggt1b
Peli1
Peg3
Peak1
Pdzrn3
Pdpk1
Pdp1
Pdlim7
Pdlim5
Pde4dip
Pde2a
Pde1a
Pde10a
Pcsk2
Pcmtd2
Pclo
Pcgf5
Pced1b
Pcdha13
P3h3
Oxr1
Osbpl9
Osbpl1a
Osbp2
Oprm1
Ophn1
Opa1
Ola1
Ogt
Nvl
Nup58
Numbl
Numb
Nufip2
Nudt3
Nucks1
Nucb1
Nubpl
Ntng1
Ntm
Nt5dc1
Nsf
Nsd1
Nrg2
Nrdc
Nptn
Npepps
Npepo
Nova1
Nln
Nkain3
Nhsl1
Nfyc
Nfia
Nfat5
Neto2
Neto1
Nell2
Ndufab1
Ndrg4
Ndrg1
Ncor1
Ncoa1
Ncln
Nckap5
Nck1
Nceh1
Nav2
Nap1l1
Naa35
N4bp2l1
N4bp1
Myo9b
Myo6
Myo5b
Myo18a
Mycbp2
Mxi1
Mtx2
Mtus2
Mtus1
Mtor
Mtmr7
Mtmr6
Mtg2
Mtf2
Mtcl1
Mtch1
Msra
Msi2
Msh3
Mrtfa
Mroh1
Mrap2
Mpp7
Mpp6
Mpp5
Mpc1
Mov10
Morc3
Mlip
Mipol1
Mical3
Mgll
Mgat5
Mfhas1
Mfap3l
Mettl16
Mest
Meis1
Med1
Mdga2
Mccc2
Mbnl1
Mbd5
Mau2
Matr3
Mast2
Marchf11
Marchf1
Mapk8ip3
Mapk14
Mapk10
Mapk1
Map7d2
Map6
Map4k3
Map4
Map3k13
Map3k10
Map1b
Man1c1
Luzp2
Lsamp
Lrrtm3
Lrrfip2
Lrrc7
Lrch3
Lrba
Lpp
Lpcat2
LOC679894
LOC361346
LOC108348175
LOC103690175
LOC100911664
LOC100909712
LOC100360828
Limch1
Lhx2
Lhfpl6
Lgr4
Lgi3
Ldlrad3
Ldb2
Large1
Lamc1
Lama4
Krit1
Kndc1
Kmt5b
Klhl8
Klhl7
Klhl32
Klf12
Klc1
Kirrel1
Kif21a
Kif17
Kif13a
Kiaa0408L
Kdm4c
Kcnq2
Kcnma1
Kcnk12
Kcnd3
Kcnc1
Kcnab2
Kcna6
Kansl3
Kansl1
Kalrn
Jph3
Jph1
Jazf1
Jakmip2
Jakmip1
Jak2
Ivns1abp
Ireb2
Iqub
Iqsec1
Ipo7
Ints6
Ints4
Insc
Inpp5f
Inpp4b
Immt
Id3
Id2
Icam5
Ica1l
Ibtk
Huwe1
Hspb1
Hspa8
Hsdl2
Hs6st3
Hs6st2
Hs6st1
Hrh3
Hpca
Hook1
Hnrnpu
Hnrnph1
Hnrnpa2b1
Hlcs
Hipk1
Hif3a
Herpud2
Hdgfl3
Hcn1
H3f3a
Gucy1b1
Gucy1a1
Gtf2ird1
Gtf2i
Gstp1
Gsta1
Gspt1
Grm7
Grin1
Grik5
Grik2
Gria3
Gria1
Greb1l
Gpr89b
Gpr88
Gpr63
Gpr162
Gpr158
Gpm6a
Gphn
Gpc6
Gpam
Gnao1
Gls
Glis3
Glcci1
Gja1
Gdi1
Gdap1
Gda
Gbe1
Gabrg3
Gabrg1
Gabra4
Gabra2
Gabbr1
G3bp1
Fyn
Fut8
Fubp1
Fstl5
Fstl4
Frmpd4
Frmd5
Frmd4b
Fras1
Fra10ac1
Foxp2
Foxp1
Foxo1
Folh1
Fndc3b
Flnb
Fkbp4
Fkbp2
Fign
Fig4
Fhod3
Fggy
Fgf13
Fgd4
Fbxl5
Fbxl17
Fbf1
Fat3
Fam214a
Fam189b
Fam172a
Exoc6b
Exoc1
Eva1a
Etv1
Ergic1
Eps15l1
Epha7
Epha5
Epha3
Epb41l5
Epb41l3
Ep300
Enpp2
Enox1
Enc1
Ell2
Elavl2
Eif4g3
Eif2ak2
Ehbp1
Efcab2
Efcab14
Eef2
Eda
Dzank1
Dyrk1a
Dynll1
Dtx3
Dst
Dscam
Dpysl5
Dpysl2
Dpyd
Dock4
Dock3
Dock1
Dnmt3a
Dnm3
Dnal1
Dnajc6
Dnajc2
Dnajc18
Dnajc13
Dnajb6
Dnajb14
Dmpk
Dlgap3
Dlgap1
Dlg4
Dlg3
Dlc1
Dip2c
Dgki
Dgkg
Dennd5a
Dennd4a
Dennd2b
Ddx17
Ddx1
Ddhd2
Ddhd1
Dclk3
Dcaf6
Dbt
Dapk1
Cyhr1
Ctnnd2
Ctdspl
Cstf3
Cspp1
Cspg5
Csnk1a1
Crppa
Crim1
Creb3l2
Cpne5
Cplane1
Cpeb4
Cpeb2
Cpe
Cox16
Cops3
Commd10
Commd1
Col25a1
Col11a1
Cog5
Cobl
Cntnap5c
Cntnap5b
Cntn6
Cntn3
Cnot4
Cmtm5
Clpb
Clock
Clmn
Clec16a
Clasp2
Cit
Cipc
Chst15
Chn1
Chd9
Chd4
Cfap74
Cept1
Cep112
Celf5
Cdk13
Cdk11b
Cdh9
Cdh8
Cdh2
Cdh18
Cdh13
Cdh12
Cdh11
Cdc42ep4
Cdc40
Cdc14b
Cd46
Cct5
Ccser1
Ccdc88c
Ccdc88a
Ccdc66
Ccdc180
Casc4
Carmil1
Camsap2
Camkv
Camk2n1
Camk2a
Calr
Caln1
Cadps
Cadm1
Cacng3
Cacna2d3
Cacna2d1
Cacna1i
Cacna1c
Cab39l
Cab39
Caap1
C2cd5
Btrc
Btbd10
Btbd1
Brinp1
Brd1
Bin1
Bdp1
Bdh1
Bcl11b
Bckdhb
Bckdha
Bcar3
Bcan
Baiap2
Aurkaip1
Atp8a2
Atp2c1
Atp2b2
Atp2b1
Atp1b2
Atp13a4
Atm
Atl2
Atl1
Atg9a
Atg10
Atf6
Atad2
Asxl2
Astn2
Asic1
Arpp21
Armcx3
Armc9
Arl13b
Arhgef9
Arhgef40
Arhgef37
Arhgef3
Arhgef10l
Arhgap5
Arhgap35
Arhgap21
Arglu1
Arel1
Arap1
Aqp4
Apoe
Apoa2
Apc
Ano4
Anln
Ankub1
Ankrd55
Ankrd27
Ankrd17
Ankrd12
Ankh
Ankfy1
Ank3
Anapc4
Anapc1
Amph
Ammecr1
Amfr
Akt3
Akap9
Akap6
Akap13
Ak5
Ak2
Ahsa1
Agps
Agfg2
Agbl3
Agap1
Adsl
Adora2a
Adgrg1
Adgrb3
Adcy3
Adcy2
Adarb2
Adarb1
Adamts19
Adam11
Acyp2
Actn1
Acbd6
Acap2
Acaca
AC134224.1
AC134204.1
AC133270.1
AC127084.2
AC126641.1
AC105531.1
Ablim2
Abi2
Abcg1
AABR07070046.1
AABR07058658.1
AABR07053687.1
AABR07051518.1
AABR07048878.1
AABR07042840.1
AABR07035338.1
AABR07031533.1
AABR07030521.1
AABR07026483.1
AABR07019254.2
AABR07012384.1
AABR07005752.1
AABR07001519.1
AABR07001382.1
AABR07001233.1

## Sheet: TableS9
Supplementary Table 9: Up and down regulated DEGs from the acute saline and saline yoked control comparison. Alterations in gene expression are expressed with respect to the acute saline group.
Cluster #	Cluster ID	gene	Pr(>Chisq)	coef	ci.hi	ci.lo	rank	qvalue
2	D1R MSN-3	Calm1	8.84e-06	-0.86076	-0.595563	-1.12596	1	0.0355357
3	D1R MSN-2	Kcnk2	3.75e-06	-0.944427	-0.591609	-1.29724	1	0.00544477
3	D1R MSN-2	Znrf1	3.95e-06	-0.338468	-0.218891	-0.458046	2	0.00544477
3	D1R MSN-2	Eda	4.06e-06	-0.783578	-0.505776	-1.06138	3	0.00544477
3	D1R MSN-2	Faf1	7.93e-06	0.311304	0.506917	0.115692	4	0.00797665
3	D1R MSN-2	Trpc5	1.85e-05	0.942684	1.31755	0.56782	5	0.0148945
3	D1R MSN-2	Ptbp2	2.29e-05	0.631302	0.854139	0.408466	6	0.0153885
3	D1R MSN-2	Csnk1a1	3.12e-05	-0.402036	-0.206949	-0.597124	7	0.0157906
3	D1R MSN-2	Calm1	3.26e-05	-0.762618	-0.475056	-1.05018	8	0.0157906
3	D1R MSN-2	Cop1	4.15e-05	0.344172	0.484159	0.204184	9	0.0157906
3	D1R MSN-2	Cap1	4.9e-05	-0.44403	-0.237655	-0.650405	10	0.0157906
3	D1R MSN-2	Ptpn4	4.97e-05	0.242948	0.359945	0.12595	11	0.0157906
3	D1R MSN-2	Fnbp1l	5.73e-05	-0.78893	-0.419447	-1.15841	12	0.0157906
3	D1R MSN-2	Luc7l2	5.73e-05	0.254092	0.341251	0.166933	13	0.0157906
3	D1R MSN-2	Trim9	6.08e-05	-0.456384	-0.205254	-0.707514	14	0.0157906
3	D1R MSN-2	Spred1	7.37e-05	-0.443483	-0.101719	-0.785248	15	0.0157906
3	D1R MSN-2	Ubox5	7.51e-05	0.322925	0.435725	0.210124	16	0.0157906
3	D1R MSN-2	Il1rapl2	7.82e-05	-0.371073	-0.173818	-0.568327	17	0.0157906
3	D1R MSN-2	Kdm6a	8.04e-05	0.379046	0.568317	0.189774	18	0.0157906
3	D1R MSN-2	Kcnh1	8.48e-05	-0.428936	-0.221794	-0.636079	20	0.0157906
3	D1R MSN-2	Hnrnpa2b1	8.75e-05	-0.52879	-0.0755671	-0.982012	21	0.0157906
3	D1R MSN-2	Ypel2	9.84e-05	-0.378577	-0.205376	-0.551778	22	0.0157906
3	D1R MSN-2	Neto2	0.000104835	-0.548781	-0.293286	-0.804276	24	0.0157906
3	D1R MSN-2	Chka	0.000108073	0.300336	0.422459	0.178212	25	0.0157906
3	D1R MSN-2	Kif5c	0.000118695	-0.225516	-0.0892769	-0.361754	26	0.0157906
3	D1R MSN-2	Nalcn	0.000119584	0.343222	0.474792	0.211652	27	0.0157906
3	D1R MSN-2	Fstl5	0.000120866	-0.791868	-0.421008	-1.16273	28	0.0157906
3	D1R MSN-2	AC134224.2	0.000123271	-0.540325	-0.134334	-0.946315	29	0.0157906
3	D1R MSN-2	Reep1	0.000125448	-0.385584	-0.239791	-0.531377	30	0.0157906
3	D1R MSN-2	Lama4	0.000126381	-0.488309	-0.263075	-0.713542	31	0.0157906
3	D1R MSN-2	Cit	0.000131974	-0.506233	-0.270907	-0.741558	32	0.0157906
3	D1R MSN-2	Setd5	0.000134587	0.339795	0.475227	0.204363	34	0.0157906
3	D1R MSN-2	Mknk1	0.000137344	-0.653157	-0.335681	-0.970634	35	0.0157906
3	D1R MSN-2	Pdp1	0.000151477	-0.528949	-0.193501	-0.864397	36	0.016898
3	D1R MSN-2	Rps10	0.00016023	-0.25947	-0.0160925	-0.502847	38	0.0169675
3	D1R MSN-2	Pde1a	0.000219614	0.956086	1.39118	0.520997	40	0.0208132
3	D1R MSN-2	Camk2a	0.000223503	-0.302754	-0.172629	-0.432879	41	0.0208132
3	D1R MSN-2	Smap2	0.000224329	-0.231237	-0.119314	-0.34316	42	0.0208132
3	D1R MSN-2	Dnaja1	0.000226671	-0.376501	-0.242453	-0.510548	43	0.0208132
3	D1R MSN-2	Fyn	0.00022773	-0.284922	-0.074366	-0.495478	44	0.0208132
3	D1R MSN-2	Kdm4c	0.000232752	0.337344	0.519611	0.155078	45	0.0208132
3	D1R MSN-2	Dmxl1	0.000241309	0.312227	0.455126	0.169329	46	0.0210315
3	D1R MSN-2	Ercc6l2	0.000245646	0.444537	0.634067	0.255008	47	0.0210315
3	D1R MSN-2	Nars2	0.000256444	-0.19173	-0.0799377	-0.303522	48	0.0214985
3	D1R MSN-2	Gcc2	0.000261866	-0.240287	-0.125648	-0.354926	49	0.0215051
3	D1R MSN-2	Vps13a	0.000277051	-0.400918	-0.0517512	-0.750084	50	0.0222971
3	D1R MSN-2	Tiam2	0.000286961	-0.215556	-0.0812912	-0.34982	51	0.0226418
3	D1R MSN-2	Kctd1	0.000292662	-0.450672	-0.250505	-0.650838	52	0.0226475
3	D1R MSN-2	Sh3glb1	0.000325171	-0.165381	-0.0722129	-0.25855	53	0.0243399
3	D1R MSN-2	Dgkz	0.000326629	0.371566	0.510086	0.233046	54	0.0243399
3	D1R MSN-2	Nptn	0.000344436	0.163705	0.229918	0.0974914	55	0.0248455
3	D1R MSN-2	Rap1gds1	0.00034748	-0.153799	-0.0220354	-0.285562	56	0.0248455
3	D1R MSN-2	Etnk1	0.000354619	-0.454999	-0.143345	-0.766652	57	0.0248455
3	D1R MSN-2	Npepo	0.000374455	-0.22515	-0.0989413	-0.35136	58	0.0248455
3	D1R MSN-2	Gphn	0.000382979	0.146898	0.211171	0.0826239	59	0.0248455
3	D1R MSN-2	Rpl7	0.00038644	-0.413983	-0.128592	-0.699374	60	0.0248455
3	D1R MSN-2	Stim2	0.000394634	-0.238683	-0.12425	-0.353116	61	0.0248455
3	D1R MSN-2	Rbms1	0.000400484	-0.546433	-0.278919	-0.813947	63	0.0248455
3	D1R MSN-2	LOC103690175	0.000406676	-0.368934	-0.136775	-0.601093	65	0.0248455
3	D1R MSN-2	Slc38a2	0.000407505	-0.446222	-0.232688	-0.659757	66	0.0248455
3	D1R MSN-2	AC241873.1	0.000418916	0.30161	0.452439	0.150781	67	0.02516
3	D1R MSN-2	Ralgps2	0.000445635	-0.284672	-0.129502	-0.439842	68	0.0263711
3	D1R MSN-2	Tpr	0.000467464	-0.412349	-0.100653	-0.724044	69	0.0264243
3	D1R MSN-2	Nsf	0.000470414	-0.331884	-0.164358	-0.49941	70	0.0264243
3	D1R MSN-2	Atp2c1	0.000477056	-0.183178	-0.0783187	-0.288038	71	0.0264243
3	D1R MSN-2	Osbp2	0.000478005	-0.493051	-0.135606	-0.850495	72	0.0264243
3	D1R MSN-2	Ppp1r2	0.000479367	0.469675	0.675824	0.263526	73	0.0264243
3	D1R MSN-2	Tmem65	0.000509023	-0.187719	-0.0162966	-0.359141	74	0.0275953
3	D1R MSN-2	Dgkh	0.000527733	-0.363173	-0.176786	-0.549561	76	0.0276205
3	D1R MSN-2	Ptprk	0.000549808	-1.17057	-0.590347	-1.75079	78	0.0283645
3	D1R MSN-2	Rsbn1	0.00055729	-0.226684	-0.111137	-0.34223	79	0.0283865
3	D1R MSN-2	Lgr4	0.000566227	-0.21294	-0.118588	-0.307292	80	0.028458
3	D1R MSN-2	Gabbr2	0.000572838	-0.168811	-0.0687597	-0.268863	81	0.028458
3	D1R MSN-2	Inpp4a	0.000594648	-0.254452	-0.132956	-0.375948	82	0.0291813
3	D1R MSN-2	Usp9x	0.00061144	0.228458	0.335076	0.12184	83	0.0294808
3	D1R MSN-2	Slc12a5	0.000615403	-0.295427	-0.158261	-0.432594	84	0.0294808
3	D1R MSN-2	Osbpl9	0.000639938	-0.222625	-0.0849958	-0.360255	85	0.0297631
3	D1R MSN-2	Zfr	0.000645023	0.298502	0.445713	0.151291	86	0.0297631
3	D1R MSN-2	Mxi1	0.000653717	-0.225121	-0.107058	-0.343185	87	0.0297631
3	D1R MSN-2	Gsk3b	0.000657098	-0.281623	-0.153259	-0.409988	88	0.0297631
3	D1R MSN-2	Rab14	0.000663175	0.314429	0.435945	0.192914	89	0.0297631
3	D1R MSN-2	Mtmr6	0.000679462	-0.248504	-0.134283	-0.362725	90	0.0297631
3	D1R MSN-2	Nbr1	0.000692091	-0.232817	-0.0463677	-0.419266	91	0.0297631
3	D1R MSN-2	AABR07026483.1	0.000694949	0.286321	0.408099	0.164543	92	0.0297631
3	D1R MSN-2	Kmt2a	0.000697792	-0.258232	-0.138912	-0.377552	93	0.0297631
3	D1R MSN-2	Tpk1	0.00070109	0.244431	0.36191	0.126952	94	0.0297631
3	D1R MSN-2	Slc44a1	0.000702657	0.258199	0.378567	0.137832	95	0.0297631
3	D1R MSN-2	Ppfia2	0.000727593	0.541001	0.826579	0.255423	96	0.0298658
3	D1R MSN-2	Nrg2	0.000732123	-0.254134	-0.0386675	-0.469601	97	0.0298658
3	D1R MSN-2	Cntnap5b	0.000738928	0.480723	0.742647	0.218799	98	0.0298658
3	D1R MSN-2	Kcnb1	0.000741433	-0.263518	-0.129929	-0.397107	99	0.0298658
3	D1R MSN-2	Itgb8	0.000750833	-0.20875	-0.0986871	-0.318812	101	0.0299144
3	D1R MSN-2	Rab3gap2	0.000760057	-0.268403	-0.08362	-0.453186	102	0.029985
3	D1R MSN-2	Tln2	0.000772166	-0.380419	-0.145486	-0.615352	103	0.0301669
3	D1R MSN-2	Ralgapa1	0.000802372	0.369265	0.583854	0.154676	105	0.03029
3	D1R MSN-2	Asxl2	0.0008031	0.296272	0.423887	0.168657	106	0.03029
3	D1R MSN-2	Cct5	0.000805424	-0.210714	-0.112146	-0.309282	107	0.03029
3	D1R MSN-2	Dmtf1	0.000834265	-0.17283	-0.0602033	-0.285456	108	0.0310841
3	D1R MSN-2	Ambra1	0.000845414	0.340542	0.504073	0.177012	109	0.0312105
3	D1R MSN-2	AABR07000398.1	0.000873991	-0.748662	-0.389881	-1.10744	110	0.0312658
3	D1R MSN-2	Supt16h	0.000879713	-0.167912	-0.0672795	-0.268545	111	0.0312658
3	D1R MSN-2	Kif3a	0.000882954	-0.269245	-0.0821203	-0.456371	112	0.0312658
3	D1R MSN-2	Slain2	0.000887115	-0.200031	-0.0760419	-0.324021	114	0.0312658
3	D1R MSN-2	Csnk2a2	0.000893531	-0.229989	-0.106504	-0.353474	115	0.0312658
3	D1R MSN-2	N4bp2l1	0.000946015	-0.310096	-0.14974	-0.470452	117	0.0320478
3	D1R MSN-2	Dnm3	0.000953694	-0.313617	-0.176336	-0.450899	119	0.0320478
3	D1R MSN-2	Klhl8	0.000955701	-0.200318	-0.0981894	-0.302447	120	0.0320478
3	D1R MSN-2	Gnao1	0.000970082	-0.408255	-0.16509	-0.651419	121	0.0322612
3	D1R MSN-2	Atp8a2	0.00104507	-0.199685	-0.0246698	-0.374701	123	0.0341901
3	D1R MSN-2	Zfp521	0.00105907	-0.749355	-0.366341	-1.13237	124	0.0343686
3	D1R MSN-2	Atl1	0.00111555	-0.32871	-0.137431	-0.519989	127	0.0353463
3	D1R MSN-2	Kcnq2	0.00113151	-0.218032	-0.104709	-0.331354	128	0.0355719
3	D1R MSN-2	Tpd52l1	0.00114648	-0.363495	-0.10417	-0.622821	129	0.0356951
3	D1R MSN-2	AABR07051518.1	0.00115317	-0.315483	-0.1241	-0.506867	130	0.0356951
3	D1R MSN-2	Nrdc	0.00120399	-0.297328	-0.110637	-0.484019	131	0.0369836
3	D1R MSN-2	Birc6	0.00121882	0.21037	0.309795	0.110945	132	0.0371554
3	D1R MSN-2	Ipo11	0.00123789	0.236568	0.354839	0.118298	133	0.0374533
3	D1R MSN-2	Cask	0.00130958	0.225701	0.350814	0.100588	134	0.0393265
3	D1R MSN-2	Herc1	0.00137162	0.216419	0.345283	0.0875543	136	0.0405837
3	D1R MSN-2	Dnajc6	0.00140369	-0.227849	-0.108334	-0.347365	137	0.0412296
3	D1R MSN-2	Git2	0.0014711	-0.236698	-0.0430318	-0.430363	140	0.0422661
3	D1R MSN-2	Reln	0.0014915	-0.85777	-0.198604	-1.51694	142	0.0422661
3	D1R MSN-2	Arhgap18	0.00154313	0.350737	0.484248	0.217226	143	0.0430825
3	D1R MSN-2	Prex2	0.00155027	0.350441	0.610204	0.0906789	144	0.0430825
3	D1R MSN-2	Miga1	0.00155833	-0.32567	-0.143363	-0.507978	145	0.0430825
3	D1R MSN-2	Lsamp	0.00158626	0.385746	0.571015	0.200476	147	0.0430825
3	D1R MSN-2	Zfhx2	0.00158627	-0.266617	-0.150551	-0.382682	148	0.0430825
3	D1R MSN-2	Huwe1	0.00159877	0.334612	0.503793	0.16543	149	0.0430825
3	D1R MSN-2	AABR07027306.1	0.00161666	-0.330303	-0.166332	-0.494273	151	0.0430825
3	D1R MSN-2	Stambp	0.00164316	-0.560507	-0.215744	-0.90527	152	0.0435005
3	D1R MSN-2	Slc38a1	0.00167774	-0.349821	-0.111692	-0.587951	154	0.0438391
3	D1R MSN-2	Commd1	0.00172481	-0.233517	-0.114495	-0.35254	155	0.0447784
3	D1R MSN-2	Brd1	0.00182229	-0.213407	-0.00545379	-0.421361	156	0.0470057
3	D1R MSN-2	Epb41l3	0.00188574	-0.251477	-0.0974223	-0.405533	158	0.0480268
3	D1R MSN-2	Tax1bp1	0.00197721	-0.225257	-0.107658	-0.342857	161	0.049418
7	D2R MSN-3	Ptbp2	6.98e-06	0.622996	0.822596	0.423397	1	0.0280805
7	D2R MSN-3	Kcnk2	1.83e-05	-0.478726	-0.292095	-0.665356	2	0.0294187
7	D2R MSN-3	Calm1	2.53e-05	-0.801438	-0.480034	-1.12284	3	0.0294187
7	D2R MSN-3	Lama4	2.93e-05	-0.45321	-0.206282	-0.700139	4	0.0294187
7	D2R MSN-3	Ambra1	4.29e-05	0.375109	0.542942	0.207276	5	0.0309907
7	D2R MSN-3	Peli1	4.92e-05	-0.381904	-0.225033	-0.538775	6	0.0309907
7	D2R MSN-3	Luc7l2	5.4e-05	0.278249	0.378318	0.17818	7	0.0309907
7	D2R MSN-3	Klhl2	7.23e-05	-0.212795	-0.0987009	-0.326888	8	0.0363348
7	D2R MSN-3	Mrps6	0.000106846	-0.354091	-0.209273	-0.498909	10	0.0383605
7	D2R MSN-3	Ssh2	0.000107586	0.404808	0.558731	0.250885	11	0.0383605
7	D2R MSN-3	Lonrf2	0.00011448	-0.277311	-0.138584	-0.416039	12	0.0383605
7	D2R MSN-3	Rab6b	0.000173415	-0.466313	-0.291718	-0.640909	14	0.0452151
7	D2R MSN-3	Slc38a2	0.000179916	-0.406923	-0.226059	-0.587787	16	0.0452151
7	D2R MSN-3	Kif21a	0.000209367	-0.270936	-0.116557	-0.425316	17	0.0495215
13	Sst Interneuron	Pde10a	7.55e-06	-1.93176	-1.38156	-2.48197	1	0.0314039
13	Sst Interneuron	Kif5c	2.84e-05	-1.1929	-0.685801	-1.7	2	0.0456279
13	Sst Interneuron	Grm8	3.29e-05	1.53931	2.14786	0.930766	3	0.0456279
15	Interneuron-2	Calm1	5.08e-06	-0.918808	-0.569575	-1.26804	1	0.0243969
17	Pvalb Interneuron	Pde10a	1.03e-06	-1.43999	-1.07443	-1.80555	1	0.00443715
17	Pvalb Interneuron	AABR07059679.1	2.56e-06	-1.59833	-1.07504	-2.12161	2	0.0055408
18	Oligodendrocyte-4	Calm1	1.55e-05	-0.98971	-0.704618	-1.2748	1	0.0339272
18	Oligodendrocyte-4	Luc7l2	3.52e-05	0.417561	0.629565	0.205557	2	0.0385567
19	Oligodendrocyte-3	Luc7l2	1.35e-05	0.548859	0.723537	0.374181	1	0.0200468
19	Oligodendrocyte-3	Calm1	2.43e-05	-1.04788	-0.60818	-1.48759	2	0.0200468
19	Oligodendrocyte-3	Kdm6a	4.1e-05	0.428013	0.573748	0.282278	3	0.0200659
19	Oligodendrocyte-3	Sntg1	5.77e-05	0.458319	0.618541	0.298096	4	0.0200659
19	Oligodendrocyte-3	Pde4b	6.8e-05	0.418436	0.605964	0.230908	5	0.0200659
19	Oligodendrocyte-3	Chn2	7.29e-05	-0.349848	-0.213629	-0.486066	6	0.0200659
19	Oligodendrocyte-3	AABR07059258.1	0.000157889	0.403421	0.58482	0.222023	7	0.0292532
19	Oligodendrocyte-3	Ercc6l2	0.000158556	0.333273	0.478725	0.187821	8	0.0292532
19	Oligodendrocyte-3	Septin7	0.000166499	0.318861	0.452372	0.185349	9	0.0292532
19	Oligodendrocyte-3	Prdx1	0.000177078	0.430084	0.572509	0.28766	10	0.0292532
19	Oligodendrocyte-3	Stk3	0.000241494	0.251588	0.364631	0.138544	11	0.0318309
19	Oligodendrocyte-3	Cd81	0.000263888	1.0904	1.55801	0.622798	12	0.0318309
19	Oligodendrocyte-3	Gpd1	0.000268497	1.07818	1.54146	0.614909	13	0.0318309
19	Oligodendrocyte-3	Arpp21	0.000269753	-0.81587	-0.390662	-1.24108	14	0.0318309
19	Oligodendrocyte-3	Tcf12	0.000319655	0.242877	0.364903	0.120852	15	0.0331697
19	Oligodendrocyte-3	Chd4	0.000321256	-0.269207	-0.155328	-0.383086	16	0.0331697
19	Oligodendrocyte-3	Picalm	0.000369349	0.486926	0.726943	0.24691	17	0.0358921
19	Oligodendrocyte-3	Sgk1	0.00043896	1.01146	1.41437	0.608548	18	0.0402868
19	Oligodendrocyte-3	Atp2b1	0.000540594	-1.15535	-0.593174	-1.71752	19	0.0470033
20	Oligodendrocyte-2	Atp6v0b	1.28e-05	-0.921779	-0.600947	-1.24261	1	0.0206612
20	Oligodendrocyte-2	Calm1	1.68e-05	-1.00077	-0.640664	-1.36088	2	0.0206612
20	Oligodendrocyte-2	Luc7l2	1.94e-05	0.850979	NA	NA	3	0.0206612
20	Oligodendrocyte-2	Sema3e	4.77e-05	0.660058	0.988926	0.331189	4	0.0346296
20	Oligodendrocyte-2	LOC100359922	5.43e-05	-1.06342	-0.738832	-1.38801	5	0.0346296
20	Oligodendrocyte-2	Arhgap39	7.64e-05	0.189689	NA	NA	6	0.0406115
20	Oligodendrocyte-2	Pde4b	0.000100433	0.3101	0.430756	0.189445	7	0.0457686
20	Oligodendrocyte-2	Erbin	0.00013016	0.786523	1.11059	0.462458	8	0.0487106
20	Oligodendrocyte-2	Septin7	0.000137428	0.256787	0.345197	0.168377	9	0.0487106
24	Astrocyte-2	Pde7b	4.69e-07	-0.965107	-0.675737	-1.25448	1	0.00126979
24	Astrocyte-2	Atp1b2	1.99e-06	1.45651	1.91314	0.999874	2	0.00268848
24	Astrocyte-2	Calm1	2.64e-06	-1.07024	-0.706442	-1.43403	3	0.00238129
24	Astrocyte-2	Clvs1	3.62e-06	-2.12274	-1.36744	-2.87804	4	0.00244859
24	Astrocyte-2	Cd81	9.21e-06	1.50115	2.09337	0.908934	5	0.00498495
24	Astrocyte-2	Kcnma1	1.11e-05	0.417696	0.577601	0.257791	6	0.00498587
24	Astrocyte-2	Gja1	1.8e-05	1.01475	1.38699	0.642504	7	0.00696572
24	Astrocyte-2	Csnk1a1	2.17e-05	-0.370174	-0.16207	-0.578278	8	0.00734843
24	Astrocyte-2	Pde10a	4.81e-05	-1.16254	-0.53918	-1.7859	10	0.0130206
24	Astrocyte-2	Arpp21	4.94e-05	-0.887225	-0.53508	-1.23937	11	0.0121592
24	Astrocyte-2	Atp1a2	8.25e-05	0.426039	0.578081	0.273997	12	0.0185894
24	Astrocyte-2	LOC100359922	0.00011488	-0.76916	-0.284973	-1.25335	13	0.0239039
24	Astrocyte-2	Cadm2	0.000150675	0.507322	0.802199	0.212445	14	0.0291125
24	Astrocyte-2	Clu	0.000162278	1.03105	1.49395	0.568152	15	0.0292641
24	Astrocyte-2	Atp2b1	0.000164864	-1.12047	-0.60056	-1.64037	16	0.0278723
24	Astrocyte-2	AY172581.24	0.000180918	-0.488197	-0.223455	-0.752938	18	0.0271879
24	Astrocyte-2	Bach2	0.000275209	0.425274	0.596156	0.254391	19	0.0391811
24	Astrocyte-2	Psap	0.000312668	0.645455	0.956128	0.334781	20	0.0422884
24	Astrocyte-2	Tbl1x	0.000328433	0.146337	NA	NA	21	0.0423053

## Sheet: Table S10
Supplementary Table 10: Cell type-specific marker genes for the oligodendrocyte and astrocyte clusters
Cluster	Marker Genes
Oligodendrocyte-4	Rasgrp3	Atp10a	Pdzrn3	Prex2	Slc5a11	Dgki	Rasgef1c
Oligodendrocyte-3	Rplp1	Cobl	Pdzd2	Fam13c
Oligodendrocyte-2	Grm7	AABR07043711.1	Fam214a	Plekhg1	Add1
Oligodendrocyte-1	AABR07021536.1	Tnr	Opcml	Sox6	Sema5a	Vcan	AABR07028615.1	Maml2	Cdk14	Rras2	Ablim2	Ptpro
Astrocyte-3	Gfap	Igfbp5	Sncg	Gsn	Aqp4	Cd44	Adamts9	Nrp2	Fmn1	C1ql1
Astrocyte-2	Luzp2	Fam163a	Camk1d	AABR07060487.1	Grin2b	Grm3	Gldc	Kcnma1	AABR07042840.1	Prex2
Astrocyte-1	Agt	Itih3	Lama2	Slc6a11	Mpp6	Adcy8	Erbb4	Ptch1	Slc39a12	Spon1
D1R MSN-3	Htr2c	Pard3b	Gpc6	Cdh10	Oprm1	Astn2	Sema3e	Cdh18	Khdrbs2
D1R MSN-2	Trpc5	Mef2c	Plxdc2	Sgk1	Nkain3	Camk1d	Tnr	Rfx3	Dmd
D1R MSN-1	Nr4a3	Sik2	Jarid2	Elmo1	Ntrk2	Reln	Ubash3b	Peli1	Gpr63	Nr4a1
D2R MSN-4	Sema3e	Tll1	Foxp2	Pard3b	Sema5a	Cdh10	Cdh9	Itgb6
D2R MSN-3	Trpc5	Grm1	Thsd7a	Slc24a2	Mef2c	Samd5	Camk1d	Galnt18	Grm8	Slc4a4
D2R MSN-2	Calcr	Pde1c	Gabrg1	Klhl32	Marchf1	Pde1a	Unc5d	Prkca	Cntnap4	Dgkg
D2R MSN-1	Thsd7b	Asic2	Kcnip1	Zfp804a	Plcxd3	Spon1	Vwc2l	Ntng1	Car10	Glra3

[truncated: 6 more sheets: Table S11, Table S12, Table S13, Table S14, Table S15, Table 16]
